# Supplementary material for: Towards sex identification of Asian Palmyra palm (Borassus flabellifer L.) by DNA fingerprinting, suppression subtractive hybridization and de novo transcriptome sequencing
Source: PeerJ. 2019 Jul 10;7:e7268. doi: 10.7717/peerj.7268 (PMC6626516; doi:10.7717/peerj.7268)
Supplement: Table S1 [file peerj-07-7268-s005.xlsx]

## Sheet: Sheet1
Table S1. AFLP primers
Primer	Sequence (5'-3')
EcoRI+AAC	GACTGCGTACCAATTCAAC
EcoRI+AAG	GACTGCGTACCAATTCAAG
EcoRI+ACA	GACTGCGTACCAATTCACA
EcoRI+ACC	GACTGCGTACCAATTCACC
EcoRI+ACG	GACTGCGTACCAATTCACG
EcoRI+ACT	GACTGCGTACCAATTCACT
EcoRI+AGC	GACTGCGTACCAATTCAGC
EcoRI+AGG	GACTGCGTACCAATTCAGG
MseI+CAA	GATGAGTCCTGAGTAACAA
MseI+CAC	GATGAGTCCTGAGTAACAC
MseI+CAG	GATGAGTCCTGAGTAACAG
MseI+CAT	GATGAGTCCTGAGTAACAT
MseI+CTA	GATGAGTCCTGAGTAACTA
MseI+CTC	GATGAGTCCTGAGTAACTC
MseI+CTG	GATGAGTCCTGAGTAACTG
MseI+CTT	GATGAGTCCTGAGTAACTT
