# Supplementary material for: Towards sex identification of Asian Palmyra palm (Borassus flabellifer L.) by DNA fingerprinting, suppression subtractive hybridization and de novo transcriptome sequencing
Source: PeerJ. 2019 Jul 10;7:e7268. doi: 10.7717/peerj.7268 (PMC6626516; doi:10.7717/peerj.7268)
Supplement: Table S2 [file peerj-07-7268-s006.xlsx]

## Sheet: Sheet1
Table S2. SCoT primers
Primer	Sequence (5'-3')	Ta (°C)
SCoT1	CAACAATGGCTACCACCA	50
SCoT2	CAACAATGGCTACCACCC	56
SCoT3	CAACAATGGCTACCACCG	56
SCoT4	CAACAATGGCTACCACCT	50
SCoT5	CAACAATGGCTACCACGA	50
SCoT6	CAACAATGGCTACCACGC	56
SCoT7	CAACAATGGCTACCACGG	56
SCoT8	CAACAATGGCTACCACGT	50
SCoT9	CAACAATGGCTACCAGCA	50
SCoT10	CAACAATGGCTACCAGCC	56
SCoT11	AAGCAATGGCTACCACCA	50
SCoT12	ACGACATGGCGACCAACG	61
SCoT13	ACGACATGGCGACCATCG	61
SCoT14	ACGACATGGCGACCACGC	67
SCoT15	ACGACATGGCGACCGCGA	67
SCoT16	ACCATGGCTACCACCGAC	56
SCoT17	ACCATGGCTACCACCGAG	61
SCoT18	ACCATGGCTACCACCGCC	67
SCoT19	ACCATGGCTACCACCGGC	67
SCoT20	ACCATGGCTACCACCGCG	67
SCoT21	ACGACATGGCGACCCACA	61
SCoT22	AACCATGGCTACCACCAC	56
SCoT23	CACCATGGCTACCACCAG	61
SCoT24	CACCATGGCTACCACCAT	56
SCoT25	ACCATGGCTACCACCGGG	67
SCoT26	ACCATGGCTACCACCGTC	61
SCoT27	ACCATGGCTACCACCGTG	61
SCoT28	CCATGGCTACCACCGCCA	67
SCoT29	CCATGGCTACCACCGGCC	72
SCoT30	CCATGGCTACCACCGGCG	72
SCoT31	CCATGGCTACCACCGCCT	67
SCoT32	CCATGGCTACCACCGCAC	67
SCoT33	CCATGGCTACCACCGCAG	67
SCoT34	ACCATGGCTACCACCGCA	61
SCoT35	CATGGCTACCACCGGCCC	72
SCoT36	GCAACAATGGCTACCACC	56
