# Supplementary material for: Towards sex identification of Asian Palmyra palm (Borassus flabellifer L.) by DNA fingerprinting, suppression subtractive hybridization and de novo transcriptome sequencing
Source: PeerJ. 2019 Jul 10;7:e7268. doi: 10.7717/peerj.7268 (PMC6626516; doi:10.7717/peerj.7268)
Supplement: Table S4 — Ta for each primer pairs is indicated. [file peerj-07-7268-s008.xlsx]

## Sheet: Sheet1
Table S4. EST-SSR primers from oil palm
Primer	Motif	Forward primer (5'-3')	Reverse primer (5'-3')	Ta (°C)
PESTM11	(T)10	GAATCCTGATGCTGAGTGTTCA	GGGGTTAGAACTAGCGACACAG	60
PESTM13	(T)18	AACTGCTTGAGTTTGGGGC	GTTCCTGAAAATAGACGGCAAG	56
PESTM40	(CT)21	TCCACTCCTCTCTTTCGTTCTC	TTTCTGTTCCACCTCCAAAACT	60
PESTM43	(AG)8	CGCTCTTCTCTTCTTCTCCATC	AAAGTGATAGGTAACGGCGAAA	60
PESTM50	(CGC)7	GCGACGGAAGTACAAGAACTC	GTTGTCCCACTCCCTCTTTTC	60
PESTM51	(GCA)5	AAGAACCAGAAAAGATCCACCA	AGAGTATTGCCTGTGCTGTTGA	60
PESTM58	(GAA)6	AGTTGCTGAGTCTGGGGAATTA	TAACATGCTCTGGTTGCCTATG	60
PESTM60	(CGC)6	TCTGACGTGGGGCGAAGG	CTCAACCGCAGGCAAAGGATAG	65
PESTM61	(AAT)5	AAGCATCTTGTTGATGGTGATG	TTGTGTGATTAAGCTGACTGGG	60
PESTM62	(TTC)7	ATCCTTTGAACGAAGATCCAGT	TAGGAGGAGAACAGCATTGTGA	60
PESTM64	(CAG)7	CTACAACCCTCCGGCCAT	CATAAGCACTCCACTCCCTGA	60
PESTM66	(GA)12	TCTCGATCACATCAATCTTTGG	GGGTTGGTTGTTTTAACCTTGA	60
PESTM68	(GCA)4, (GA)10	GGTTTAGAAAGTGAGACGGTGG	CCTCTGATGAAAACATGCTCAA	60
PESTM72	(CTT)5	GAAAATGGGCGGTGGAAT	TGCCAAAGAGCAGAGAATGTTA	60
PESTM73	(TGC)5	ACACCTTTACCAAATAGGCTGG	CACCTTCCATGAATGACACACT	60
PESTM74	(ACC)5	CAAACCCTTGCTAAACATCCTC	TCTGTGGTGTAAAATCTCGGTG	60
PESTM75	(AAG)5	AGATGGTTGGAGATTTCATGGT	AACTTGAGGGTGCCATTACAAG	60
PESTM76	(AGC)5	AACTACTTCAGCATTTACGGGC	TCCTCAGTAACAACTCCTGGCT	60
PESTM77	(GCA)5	GCCTCCCAATGTATGCAGATAG	TGACTGGACAGCAACAATTAGC	60
PESTM78	(GCA)5	AGGTACTCCTCTCGGACTGTTG	GTCACAATCATGCAGTGGTAGG	55
PESTM79	(GCG)6	TTTCCCTCCCTCCATAAACC	ATCTCCGTTGCCAGTATTGTCT	60
PESTM80	(GCG)6	CCATTTCCAAAACCCTAACCTT	GGGATGGTACTTGTCGAAGAGA	54
PESTM81	(GGT)6	AAATTAAAGCTACAGCCCACCA	CTTCCTCTACCCTTTCCATCCT	60
PESTM82	(GCT)5	CCCTCGACACCCATAGTTATTT	CTCGATTTCTGGCCTCTCATAC	60
PESTM83	(GAC)5	CAGTACCGTTGCTCCTCTGGT	CTGCACACGCAATGAGAGATAG	61
PESTM84	(GGT)6	CATACCCAAGTGCAATCAAAGA	CTGACCACCATTCCTGCC	60
PESTM85	(ATG)5	ATCCCTGCCATTGAAGAAGTTA	CTCTCCTGCCACAAGCTCA	60
PESTM87	(AAAAT)4	ACGGTCGTTTTCTCTTTGTTTC	CTTCCCCTTGCTAATGAACATC	60
PESTM88	(CTT)5	TCTTGACTACCTTCGCCTCTTC	ATAACCACATAACGCGATCCA	60
PESTM91	(GAA)7	ACCCCAACCACATAATAACCAA	AGGGTCTTCTGATATGCTCTCG	60
PESTM93	(GA)15	CCGGCACAGAGAAGACAG	GGCTTAGGCTTTGGAAGATG	59
PESTM94	(GGCGCC)3, (GCAG)3	CTCCATCTCTAACTCCACGCTT	AGTTCTTGTCGGGCACCTT	56
PESTM96	(GCG)6	TTTCCCTCCCTCCATAAACC	GAAGTCGAGGTTGAGGTGCTT	56
PESTM97	(TTC)9	AAAATTCCCTCATCGTCTCCTT	CTTCCTCAAATCCTCCTTCAAA	60
PESTM98	(GA)14	CCATTGCTCGCTGTCGAA	CTCATCTTCACCTCCAGCTCAC	61
PESTM99	(T)10	GCGCTTTTCTAACCCTTCTTTT	ATAGCTGTTGTCCTTGCTCTGG	61
PESTM101	(A)12	TACCTCCTCTTTCCTCTTTCCC	CACCAACAAACTCAGCATCTTC	60
PESTM108	(CATC)4	ACTGTTTGCCATGTGGATGTAG	CTCGACCATTTATTCCCAATTC	53
PESTM110	(GCA)6	AAATAAACAGCCACAGCAGGAT	GGACAAGATACAATGCAGGTCA	60
PESTM111	(GAGGGC)4	CAAAGAAAAGAAAGAGCGAAGC	ACTAGGGTCTTCAGGTCCATCA	60
PESTM113	(TTC)5	TTCCCAGTTCGATAATGTTTCC	GAGAGGAGGAGGAGGAAGAAAG	60
PESTM116	(T)11	TCAACAAGCTGAAAGAGGATGA	ATATTTTCGCAAGCACCAGAGT	60
PESTM119	(A)13	GTCCCCTCACCACGAAAA	TTGTTTAGAGCAATTACACGCC	59
PESTM121	(AT)9	AACTTGTGGATTCTGGTGCTTT	ACCCAGGAGAGGTCTAAGGTTC	60
PESTM123	(AG)5	TTCTCCCTCTCGTACTCTCTCG	GAACGTCCTCCACTCCGAC	58
PESTM126	(A)19, (TC)7, (T)11	AAAAGCTACTGCCTCCACCTC	ACTCCAAGAAAACTTGAGGCAG	58
PESTM129	(GAT)5	AAGGTGCTGGTGTGAAAATTG	AGACCCCTCCAGATGCTTTAAC	55
PESTM130	(GCT)7	GGCCCTTTCCTACCCTACTTTA	GGCTGAAACCCATATCCTCAT	55
PESTM131	(CT)5	TCGCCTACTTCTCTACCACCTC	ACACCACCTACTCCTCGTCTTC	57
PESTM136	(T)17	GCACGAGGAGAGAGAGAGAGAG	CATGATAAGAGCCATCAACCAA	57
PESTM139	(GA)10	GGTTTAGAAAGTGAGACGGTGG	CCTCTGATGAAAACATGCTCAA	57
PESTM140	(T)12	GGCTGTTATGAATGCCCAGATA	CAACTGGCTTATACTGCACCAA	60
PESTM141	(AG)11	CAATCCTCCTCTCCTCACACTC	GGAGTTACGATCCATCCTGAAG	60
PESTM142	(AAG)5	ATCCTATCTCCCTGTGGACTGA	CTTGGTGATCTCTTCAGGCTTT	58
PESTM144	(AT)7	TGGCTATCAAGCAAGAGATGAA	GGATAACATGCAATGAAGGGAT	60
PESTM145	(GCGA)3	TTATGAGGGAGAGAGAGAGGGA	GATGACGGTGGAGATGCC	55
PESTM150	(CAG)5	GAGCATTGGCTTCAGCTCTT	AAACACACCACAAAACCATCTG	60
PESTM304	(AG)6	CAAGGAACTCAACGAGAGAGG	GCCATACCACGCTCCACTA	60
PESTM305	(AG)6	CAATCCTGTTAGAAGCAGAGGG	GCTAGTGTTGGGTTCTCCCTTA	60
PESTM308	(AG)7	GCATGTCTGTGGGTGTATGAAA	GGAGAGTGTTGAAAGGGAGAGA	60
PESTM314	(AT)7	AAATAGATGGAACGGAACGTGT	TCTGACCGAAATAGGCTTTGAT	60
PESTM315	(TC)9	ACCAAAGGACAAGGAATGCTAA	AGAACCAACCGGATAAAAGGAT	60
PESTM317	(AT)7	GTGGAGCATGTTTCCTCTCACT	GAACTTGTGATGTCGTCCTCTG	60
PESTM328	(CT)6	GACAAGGATCGCATGATTAGTT	ATATGTTGAGATGAGAGAGGGG	53
PESTM331	(AT)6	TTCATCATATTTGGGCTCCATC	AGTATGTTTTCCAATCGGCATC	60
PESTM332	(AT)6	AGTTAATGTGTCAGGGCCAGTT	CTTGGTTCACTTGGGTGTGTC	56
PESTM336	(ATA)8	ATAGGATACAGCCCACGACTCT	AAGAAAGGAAAGAGCAGCACC	60
PESTM338	(AAG)5	CATCACATGGGGAGAGAAATTG	TCAAGATGGGGAAGAATGAAGA	61
PESTM340	(AT)6	TTGGGACACCTATGTATTCAGTC	TCTACTCTCCCTCATTATAGCAATC	57
PESTM341	(TC)6	CAGAAATTGAGTACCACATGCC	TTGAACAACAAACTTCAGCCTC	59
PESTM342	(AG)6	GAGGAGAAGGGGAGAGAAAATC	CAAAAGAAGGATGAAAGGATGG	60
PESTM343	(CCA)5	CGCTATCATCACCAGCATTATT	CTCTTTTCATATTCCCGTCACC	60
PESTM344	(TCT)5	GCCTCAAGAACATTTTGCAGAT	CCTAAATTGCATGGGAGATTGT	54
PESTM349	(ATT)5	TCACCTTTATCTCTGTTCTCCTCC	GGAATGAACCAATCTCCAAAGA	60
PESTM351	(GAG)6	ACACAGAGAAGTCAATCGTGGG	ATCAAGATACGCTCCCTCCTTC	61
PESTM353	(AGG)6	GATCAACTCGAAAGGGAAAATG	GGTTCCATCACCACCGTTAT	60
PESTM354	(TTC)5	CATCCTTCTTTAGCCTGCTCTC	CTATTCTCGCTGTGGAGTGAAC	59
PESTM359	(ATC)5	ATTGTTCCAACTCCTCTCCAAC	TTTCTCCACTTGTATCTGCCAA	60
PESTM363	(AAGA)4	TCATTTTGCAGCTACTGGATTG	GGTCTTCTCTTTTGGGGACTTT	60
PESTM368	(GA)8, (AC)6, (GA)6	GTCCGATTCTCTAATACCCACG	CATTCTGTCTCTCCTGCTTCCT	60
PESTM381	(AACA)5	ACCCGCAGCACTTGTCCA	CGCCCTCACCCACCAGTAG	60
PESTM386	(TGCG)4	CCGTCCACTTCTCAGTAACCTC	CATGACACACACATCGAAGAAA	60
PESTM394	(ATAC)4	TTGGCATAGCAGTCAAAGTGAA	TGCGTGCATGTCTGTGTGTAT	61
PESTM403	(AAAAG)5	ACGTGGTCTTGCACCATTTA	GACCCTACGCCCTTTCTCT	58
PESTM405	(AAAAT)5	CATCGCAAATCCCAGAGG	TCTGTTCCAACTCCAAGTCTCA	60
PESTM413	(TTCTT)4	CTTCGAGACCCTCATCTCCTAC	GGAAAGTAACAGGACCCAGAAT	59
PESTM421	(ATTTTT)4	GAGGGTATAGTCTGCGGTTGTC	GCTCCAGCCATTCAGAGTTC	60
PESTM427	(A)11	GATGAGAGGGAAGAGACAATGC	GGTGCTGATGGTAAATCCTGA	60
PESTM428	(CAAA)5, (A)11	TGCATAAAACTTCCCTACGTGA	ACGGAAAACCAACCCAAATA	59
PESTM432	(ACCG)4	GATCGACCCCACTCATATTGAC	AAAGGTCTACCCGACTGACGTA	60
PESTM435	(A)15	GCAGTCATTCAACCCCTTGT	GCTTTATGTATTTGCTTGGGGA	60
PESTM457	(GA)12	TCTCGATCACATCAATCTTTGG	CTCCGGTACTCATTCTTATGGC	60
PESTM458	(CT)10	TCTAATCCCCTTCTCCACCTC	CCTATCTCCAAGAAAAGAGCGA	60
PESTM459	(AG)11	ACAGTCGAAAGATGGGGAGATA	CTCGGCCTTGTGACGTATG	60
PESTM464	(AT)8	GGCTGAGGTTTTGATTTATCTCC	TATGTCCGCTATATGTGCCGT	60
PESTM467	(AG)11	CACATTTTCATGGGTAAGACCA	AACAATGCAAGGAAGAGTAGGG	60
PESTM468	(AT)8	GCTATCCGAAGTAGACCAATCG	TTCTTGTGAAGGGAACCAAACT	60
PESTM469	(TA)8	ATGTTGTTGGAAGATGTTGTCG	CCACGGCATTCTTTTAATCTG	60
PESTM470	(GT)8	GCTTACATGGAGCAACACTTGA	ATGCTTTGATATGGAACCCAGT	60
PESTM471	(CT)9	TTGCCCTTCTATAAACCGTCTC	GCTCTCCTTTCTTCGTCTTCTC	59
PESTM472	(AG)13	ATCCTGATTTTGTCCAGGCTT	TGTGTTCTTGAGGTGCCTAATC	59
PESTM474	(CT)12	AGTTTAAGAAGTGGGGAAAGCG	GGAGAGGAAGGGAGGGTCTAA	61
PESTM475	(GA)12	TCTCGATCACATCAATCTTTGG	CTCCGGTACTCATTCTTATGGC	60
PESTM476	(AG)10	GAGTTTTCCTTTTGTTTCGCC	TGCGCTTACCTAATAAGAGAGGA	60
PESTM477	(CT)8	AAGTCAAGGTCATCATAGAACGG	GTCTTTACGTTTGTTGGCACAG	60
PESTM478	(CT)10	TGGGCTTGCCACTATGATTTA	GTTAAGATTGTTCCCTGGCTTG	60
PESTM479	(TA)11	TGGTGATACAAGGGTGATCTGT	TATCTTCTGGCATGGGTTATTG	59
PESTM480	(AG)8	GAGGTAAGAGGACGGCTCG	CGGAGTAGACGAGAAGAGCG	60
PESTM481	(GCT)7	GCTGTGTATGACAATGGGTCAG	AGCTGGCTCCTCTTTCTTCTCT	60
PESTM484	(GGT)6	CATACCCAAGTGCAATCAAAGA	CTGACCACCATTCCTGCC	60
PESTM485	(CGC)6	TCTGACGTGGGGCGAAGG	CTCAACCGCAGGCAAAGGATAG	65
PESTM486	(AAT)9	ACCTTGGCAGTTAGGAGCTGT	GATCCGACACCCTTCTCTACAA	60
PESTM487	(AGA)6	CATGCGCTAGTCAAACATTAAG	AGTTATGAAACCCCTTGCTTG	58
PESTM488	(ATA)6	TGAGATCAAGATAGGCTCCCTC	AGCTGAGATGACAAAGCACAAG	60
PESTM490	(CTT)6	AGAAGGAAGGCGAACCAACTAC	TGGACGATTTTACCTGGGATTA	61
PESTM491	(GAC)8	GATTCTTCCACCCCTTCCTG	GAAATAGTAACGGCGGCGA	61
PESTM494	(GCG)6	AGGAAGAAGAAGAGATGGAAGACA	GGGACAATCATAGCAGCAGTTT	61
PESTM495	(AAAT)5	AAAACCCTCACCCTAACACAAA	GGACTGGAGATTTTCAACAAGG	60
PESTM496	(TAAT)5	GACGGCATTAGCGATGGT	TACGCCCAGATCCCATATTT	59
PESTM497	(AAAT)5	ATGGGTTGGAATTAAGAGTGGT	ACGGAACCATCCATTTTCTT	58
PESTM498	(TAAA)5	TCCTCAATTCCGCTAGAAAGAG	CCTTGATGCGATGTTATAGAAGTG	60
PESTM499	(TTTA)7	GGACTTTTCCTTCCGTGC	TTTACCTTTCACTCTCCCCAA	59
PESTM500	(ATTT)7	GCGCTAATGAATGTAGATGGAA	TACCACTGATTTGGTCTCATGG	60
PESTM501	(ATTT)5	TAAATCCTCCCACTGACTTCGT	TTCCTCACTCCCCAACAAAA	60
PESTM502	(AAAAAT)5	GGAGGACTTCTTCAACAGGACA	TTGCTTCTTCTTCTTATTCGGC	60
PESTM503	(CGATTT)5	AGTGGAATGGGAATGGGTTAAT	GGATCGAAATCGGAATAGTCAA	60
PESTM504	(GGTTAG)5	GGCCCATCAAACCCGAAT	TGCAACCCCACTATAACCCTAACT	62
PESTM507	(T)16	AAAACGCAGTAGCTGTCCCTT	AGCGAAGGAGATCAAGACCAT	60
PESTM508	(T)16	GAGTACACCTTTTCTTGGTGGG	AGAGCACAACCCCAAACTACC	60
PESTM509	(A)16	CCACCCAGACTCATAAGGTACA	CATCTTCAGGGGAAGGAAAATA	59
PESTM510	(A)16	TGGGGATGAATCTCGGTAGTAG	GATCGGTCTTCTCCTCCTTTG	60
PESTM511	(T)16	TCAATCCTCTCAATTACAGCCA	TCTGTGAGCAACCTACTACCTCTC	59
PESTM512	(A)16	CCCCAACCCCACCTAGAC	TTCTCCATGTGTTTCATGCTCT	60
PESTM513	(A)16	TCCTTTGTATCTCCTCTCTGCG	ACCTTGTTTTATGTGACTCGAACTC	60
PESTM514	(A)16	ATGTAAAGCTAGGCCGCGA	GTGTTTCATGGACAAGCCATCT	61
PESTM515	(A)16	ATGCAAGTTCAGCATGAGTGTT	TAGAGGACCCAAAATGTCCAAT	60
PESTM517	(A)16	ATTGGCCGAAGGAGGCTT	GCACATTCTTATGGAGCCAGATT	62
PESTM518	(A)16	TCCATTTGTACTGTTGGGCATA	GCTTAATCTTTTCGTCACAGCA	60
PESTM519	(A)16	ACCAACAAGATGTGCAGTATCG	ACCTCACAATTCTCCAACGAAG	61
PESTM520	(A)16	TTCCTGAGCCCATAAAATTGAG	GGCAGGTTAGCAGTCTTTGAGT	60
PESTM521	(A)16	CTGTCTTCTTCCAAACCCCATA	GGCCATGAAGCCTAGATTTGTA	60
PESTM522	(A)16	AGTAGGGCATGGATGAGAGCTT	CCGTGGTTTTGTCAGGATTAAC	61
PESTM523	(A)16	TAGGTTTCGTTATTTGTTCCCG	AGCCATATAGGATGTTATCTAGTCAGC	60
PESTM524	(A)16	AAAACCGCTCCTCTTGATATTG	TTTGCCCCTTCTTTCTTGG	60
PESTM525	(A)16	CTACAGGGCAACCACAACAATA	TGAGGAGCAGAGACGAAGAAAT	61
PESTM526	(A)16	TCTCTCTTTCCTTCCCTCCTCT	TGGTTCTGCTAACTCTTCTGGA	59
PESTM528	(A)16	GATTGTAGGCGGTAATCAGGTC	ATGTGAAACCAGCGAAGCA	60
PESTM529	(T)17	GTTCTTTCCTGGTATCCAAACG	GCAGCAATTACAGTGGACTCAT	59
PESTM530	(A)17	GTCCTGATATGTGTTGCTGACC	GAGAGAGAGGGAGAGAGATTTTGT	59
PESTM531	(A)17	ATGATTGATGTAGTCTGCGTGG	GTTAGCTTCCGGTTTTGCTCTA	60
PESTM532	(A)17	CGTTAGCATGGTCTGTGAAGATT	CAGCCTCAAGTCTAGGATCGTT	60
PESTM533	(A)17	TGCTAACGTGGTAGAACAATCC	AATCGCAATAGTGTCTGCATGT	60
PESTM534	(A)17	CGAGAGGACGTGATGTATGTGT	TCTAAAGGGAGGGGAAGAGAGT	60
PESTM536	(T)18	GGATGGGCAACCTTACTACTGA	TGACATAGCTTATTGTTGTCTGAGG	60
PESTM540	(A)18	TAGACTGCGAGAGTAGCACAGG	GGTTTATATGAGATGGGTCGTCA	60
PESTM542	(A)18	ATATAACCGCAATTCCTTGCTC	CAAAGAGTGCATATAAGGCGTG	60
PESTM545	(A)18	ATCAGAAGGGTCACAAGAATCC	GGACAAGGTATGGTTCGGTCT	60
PESTM546	(A)18	GCTTCCTCAATTCTGACCAGTT	ATTTTGCCACGAAAAGTTGG	60
PESTM550	(A)18	TTTCCAAACAGGACGTTGTCT	CATAATTCAAGGGATCACACCA	60
PESTM551	(A)18	TTATGTCCAAAAGGCCATGTCT	GGTACGGGGAGGAGGGTC	62
PESTM552	(T)19	GATCTTGTAGAGCATGGTTCCC	ACTTGTTAAGGCAACGGAAAGA	60
PESTM553	(A)19	ATAAATTGTGCGAGGGGAAAAC	AGATCCGCGACAGGTCTTAAC	61
PESTM554	(A)19	ATATCGGCAGGTGCAAGAAA	TTCAGCTACTCCTTCCCTTCAG	60
PESTM555	(A)19	GAGGGATGCAAATCTCAGC	CTTAATGGAGACAAGCAGCAAG	59
PESTM556	(A)20	CCTGCTTCTTCCTTCTCTTCAC	CCACGATGCTCAAACAAAGAT	60
PESTM557	(A)20	GCAGCGATTACCTCCTACTCTC	GATGATTGCCACACCAGTATTT	59
PESTM558	(A)21	CAAGAGCACAATCATCCATCA	GGTTTGTCTAGCTTTGAGGTTACA	59
PESTM560	(A)23	ACAGTTGCGGATGGAAAGAAT	GGCCTTGTAGTGTTGAATGGTC	61
PESTM561	(CT)7	CCGAACTCAACCTTCAACTTCT	ACATCGAGACGACAAACAAGG	60
PESTM562	(CT)7	GCTCTTCTCTCTCTCTCTCGC	GATGTCGTTCCGGTTGTAGA	59
PESTM564	(GT)7	CGCCCCAACCTGTCCATATTAC	GCCTCCTCTCCGCCTACGTTA	65
PESTM565	(AC)7	GGGTAGGGTCACAAAGCACT	TTGATTTTCCTGATGACTGGTG	60
PESTM566	(AG)7	GTGTCATCAAATTCGGTCCTTT	CGGTTCTTCTGCTGCTCTACTT	60
PESTM567	(GA)7	CAGGAAGAGAAAATACCTTTTAGGG	GGAAAGAGGAACGGGGAA	60
PESTM569	(TC)7	TGTTCAAACTCAAAGAACGGAG	TCACCTATTCGCTGTAGAACCA	60
PESTM571	(AG)7	GACCGTTATAGTGACCTTGGCT	TCTTTCCTTTCCTGCCTTCTC	60
PESTM572	(TA)7	AATATCACTCCTGCACATCACG	CCCATACTAAAACCGAGAGGAA	59
PESTM573	(AT)7	GGACCTCTCCATCTACCTACGA	TTGATTGATCGTGCTACAAAGC	60
PESTM574	(CT)7	AGACCTCTCTCCATCTTCCCTC	GGTAGAATTGTCCTGAGCCACT	60
PESTM577	(TC)7	TCATCACTTTCTCCTCTCTTGTTC	CTTCGCTAGGATTGATATTGGG	60
PESTM578	(AT)7	TATAAATGCACAACCAACCGTC	TGATTTTCCCCTTGTCTTCCT	60
PESTM579	(TA)7	GGTAGCAATTAAGAAGGCAAGAGA	CGACCCGACTCATCCTATTCTA	60
PESTM580	(TA)7	ATCATGTTTTGCACATATCCCC	GTTGTAATTCGTTTTGGGCCT	60
PESTM581	(TC)7	ATTTTGCATCTGGCACTTGAC	GGAGTCAGCTTCAGACCTACCA	61
PESTM582	(AT)7	AATGTGTCGAGCTTTGGATTCT	GTGAGCATCTGTGAGAGTTTGG	60
PESTM583	(AT)7	ATAGGTCCAAACCAAATCCAATCC	GAAACTAACTTGAAACACACACACGC	63
PESTM584	(CT)7	TGTGCTGTCCAGTTAAGGAGAA	GGGATGAGGTTCTGAGTTTGAC	60
PESTM585	(TA)7	ACCAATAGGCTTACCAGCAGAC	GATTGCTACTTCTTGTCCAGGG	60
PESTM587	(CT)7	CTTCCCACCTTACAAAATGACC	AAGAACCATAAAACCCTAGCCA	59
PESTM589	(CT)7	GCACCCACTCTTCTTTATTTCAC	CAACAACGATGCTAGAGGGAG	60
PESTM590	(TC)7	ATTAGCTTGCGAGGGTTTCAT	GGAGAGGGAGAAGGAAAAGAAG	60
PESTM591	(AT)7	CGGTTGCAGACGTTTCTCTAAT	GGGAAGTCCACACCAAACATA	60
PESTM592	(CT)7	GATCGCATCAAGAACTCACCTT	TTTTCCCACAGAGAGAGAGAGG	60
PESTM593	(AG)7	CATCACTCTTCTTATTTGGGGC	GTAGCCAACACTTCCTCGTCAT	61
PESTM594	(TC)7	CAATCACAACCCTACTCTCCCT	GACTTTTGGGCAGAACAATCA	60
PESTM596	(AT)7	AAGAACGAGCAGGTAGGTAGG	GAATGGCGTTTTGCTTTTAG	58
PESTM597	(AT)7	GTCAGGAATCATACTCAGGGTC	CTCAAAGCCGGTGAAACTACT	59
PESTM598	(AC)7	GCCAAACTGTCTCCCTGGTAT	CATGCCTTCAATCTCTCTTTCC	60
PESTM599	(AT)7	CGACTCAACTCAACTCGAATATCA	AGCTTGTGAGCCAACTCGAA	61
PESTM600	(TA)7	TTTCACCCCTGATACTTGTTGA	TCACATGGAAGGCATGATTTAG	60
PESTM601	(TC)7	ATGAGGCTGGTACTGAGGGAT	CAGTGATGGTGATCTGCCTTTA	60
PESTM602	(TA)7	GGTTTTAGCGGGTTAGATTTTG	AATGAAAGCCCACCTTATGAGA	60
PESTM603	(TC)7	TCCTTCTAACCTCATCCATTCTCT	TCTTTCCAAATTCCATCCCTC	60
PESTM604	(AT)7	CAATCCAACCTCTTCATTCCAT	TGTATCTTTTGCCCCTGAAAGT	60
PESTM605	(TA)7	GGAGGTTGGTTGTCTCCACA	GCAACAGCAAAGAACTTGGATT	61
PESTM606	(TA)7	GACCAAAGTCACCAAATCCAAT	GAGCATTCCCATTCACTCTTTC	60
PESTM607	(GC)7	GGGCTTTGTGTTGGGTCTTTAT	TAAAATTCGGGGTGGATATGG	61
PESTM609	(GA)7	AGGCGGTGATGAAGATGAAG	CTCCTCTCAAACAGAGTGGGAT	60
PESTM611	(AT)8	TGTGAGAGAAAGAGAAGAGGGC	AACCGATCACTTGTTTGATGG	60
PESTM614	(TA)8	GGATTGAGTTCGGATAGTGACC	ACTAAGCCACAAAGGGCATAAG	60
PESTM615	(GT)8	AAGGCATTGTAAAGAGGGATGA	GCTTTTAGGTAAGTTTCGTGCG	60
PESTM616	(CT)8	GAAGACCGAGTGCTTTCCTTC	CAGGATGTGCATACGTGAGAGA	61
PESTM617	(AT)8	CAAGAAGCACCTGATTTACCAT	TTTTGGGTTCCTGGGATTT	59
PESTM620	(TC)8	TTAATTCCATGTCCCTTGTTCC	GGGTTTTGATGATGATGTGATG	60
PESTM621	(TG)8	TAGCCTTTGCAGTTTAGGTTCG	AAACGTGTAGTAGCTTGCACCA	60
PESTM622	(TA)8	GCTTCTTGTGGCCTCTTTTCT	ATTGGAGTAACGGATTTTCACC	59
PESTM623	(GA)8	ACGACTCCACCTCCTACTTTCA	CCATTCTTTCCCACTTCTTCTG	60
PESTM627	(TA)8	ATCATATTTGTCCACGAGCCTT	GCCAATCTCATTCTGTCGTTTA	59
PESTM628	(AT)8	TGGTTTCGGTGCATGATAATAG	CAACACCACCATGAGTTATACCA	60
PESTM629	(AG)8	AAGGAAGGCGGCTACTACAAG	AACCAAGAACTCTCTGCTCGAT	60
PESTM631	(TA)9	TTTTATGGGACTCTTGTCGGAT	AACTAACTTGCCACCAGCTTTC	60
PESTM632	(TC)9	ACTCTAATCTGAAGCCCAACGA	CGGATTTCGTCAAGTTTGGTTA	61
PESTM633	(GA)9	GTACTCTAGTCCGCTGGTTTGC	TCCTGTGAGTGCATAGCATGT	59
PESTM634	(GA)9	GGTTGTAGGTGGTTCCAAAAGT	TAGGTTACGTTTCTCCTCCCTC	59
PESTM636	(AC)10	AGGTGATCTTTCCTAGTGACATTC	ATGCTATGGGAGTTCCTTTATG	57
PESTM637	(AG)10	CAGTGAGTGAGTGAGTGAGTGAGT	GGCCATCTTGTTGAGTTCCTA	59
PESTM638	(GA)10	CCTTCTCCTCTCCTTCTTCCAT	AAACCCTTCGTGTTCATCTGAC	60
PESTM640	(AT)11	AAGTAAATCAAATGACCCGTCC	TTTAGAGGCAAATCAAAGTCCC	60
PESTM641	(CA)11	TGACTTCATTGTTTCTCCCCAC	GCACAACATGCTCAAATGGTAG	61
PESTM643	(AG)11	ATTTGCAGCCTTACTCCTGTTT	CAGGGCCAATTTTGTATCTCAT	60
PESTM644	(TG)11	CTTTCCCACTGATGGTGAGATT	AGCTCAATTTTCTACAGCCAGC	60
PESTM646	(GA)12	GTTAAAATCCGCCATAGTGAGC	AAACCCTAAACCGTAACAATCG	59
PESTM648	(TG)12	TGCTCAACTCTTACCACAAGGA	CTTTTACACCCCGACCCC	60
PESTM649	(GA)13	GTACCCTTGATGCAAACTGAAA	ACAGGCTTGGCTCCATCTAAT	60
PESTM650	(AG)14	GCCTTTTCTGGTTAATGGACTG	GTTTGTCTATGGATGATTGTGAGG	60
PESTM651	(TTA)6	TCATTCTTGGGTATCGTCCATT	ACAGTTTTGATGGGGTTCAGAT	60
PESTM652	(GAG)6	CATACCGTCACCACTCAGAAAC	GCCGTCATTCTACCAGTTGAG	60
PESTM654	(AAG)6	AGCTCTCTCCTCTCTTCCCTTC	TGCTCGCAACCATATAAAAGTG	60
PESTM656	(GAA)6	TTCAGCTACCTCCTAGCCTTTG	TCCCTTAGCCACAGGTTCTCTA	60
PESTM657	(AGA)6	ACAACATTGGACAACACCGAG	CGATCTGTGCTTTGGATCACT	60
PESTM658	(AAT)6	TCGACCAACTCCTTTGCC	CCTTCTGATTGGAGGTTTCTGT	60
PESTM659	(TGC)6	AGCCAATGCTTCAGATATGCCC	GCATCCACTGCTGCCGAA	65
PESTM660	(TTA)7	GCCGCTTCTAAATATCAAACTG	TGGGTCCACACTAACAACTACA	58
PESTM662	(GAT)7	AGTCTGGCTACTGCCTGCTC	ACTTCTCAATGGCCTCTACTGC	60
PESTM663	(AAT)7	TATGAATTGAGGCCAGAACCTT	CGGCATACAGGAAACAAGAAAT	60
PESTM665	(AAT)7	AGGGTGGACGGTGATTTTAGA	GTTGTTGATGCTTGTAGGCTTG	60
PESTM666	(GGA)7	AGATAAGGGAAGAAGGGCCAC	CCTCCATCTATTTTACCACCTCC	60
PESTM667	(AAT)7	CTCCCATCACCGATCAAATAA	GATTTCCGGCCTCTCACC	61
PESTM668	(GCC)7	GAATCCATTTGTTTTCGGGTAG	CCACCAGCGGCAATACTC	60
PESTM670	(ATA)7	GAGAAACACTGAAGCGTGAAGA	ATATTGACGGGTTTATGGATGG	60
PESTM671	(ATT)8	CCCGGATTTTATTTAGCACAAC	TTTAATTCCCTGACCCCAAAC	52
PESTM672	(CAC)8	CCTCCCTCTTATGCACCATC	GCATGTTGTCGAGATTGAGAGA	60
PESTM673	(TTC)5	AAGTCACCCATGTTTTCTCCTG	CATGCCCTGTTTGTTGATAGAA	60
PESTM674	(CAG)8	ATCAGCTCCTATTCAGCAGGTT	AATCTTGCTCCTCTTTCTCCAG	59
PESTM675	(GGC)9	TTTCGCCTTCTGATGCTCTATT	TTCCTCCTCCTACTACCAGACG	60
PESTM676	(AAT)9	TATGAGTGCAAACTCCAACAGG	CATGTCCCCTTCCTTGATAAAC	60
PESTM677	(GAT)9	CGTGATGCTTATGATGTGCC	TTGTTCTTGTTCCTCTTGTTGG	59
PESTM678	(TAT)11	CCCGGTCGTCCACTACTACTAC	CTCTAAACACCCTTATGCCAAGA	60
PESTM679	(TAAT)5	ACCTATGATTTGAGACAGGGGA	ACAGCAACAGCAACAACAACA	60
PESTM680	(TTAT)5	GACCCAATCCAAAATATCCAGA	TTGTTCTCCTCCTGTCTTCACA	60
PESTM681	(AAAT)5	TCTGAATTGTCGGAGTGGC	CATCCTTGCGTAAACAAAAGAG	59
PESTM682	(TTAT)5	GGGGAATTTTCTATCATCCAAC	AAGCTCATAGTAGGCCGTGTAAA	59
PESTM683	(ATGT)5	AGTCCACAAAAGCACCAAATG	GTACGGCAAACCATGATACCTC	61
PESTM685	(CAAA)5	GATTAAGACCATCCAGCGGT	TTGGTGATAGAAGGGGAATAGC	59
PESTM687	(AAAT)6	AGAGAACTACGACAGTGGCAAA	AACTTCTACTTTGTTGGTGCCC	60
PESTM688	(TTTA)6	AAGATTAGGTGCAGGGAAGTCA	AACCAACAAAACTGCTCGAACT	60
PESTM689	(CGAC)7	TTGAGATATACCGACTGACCGAT	GTCCAACCGACATACCTTCG	60
PESTM690	(TCTCT)5	GCCATCCAATCCGTTACTTCTA	CGCCAGAAATCAAATTATCAGC	61
PESTM691	(TGGGG)5	ACCTGACCCACTCATAGAAAGC	TACCTACCACCAAACCAACCTC	60
PESTM692	(CTTTT)5	CCCTTCATCTTTCCTTTCCTTT	CATGATTGATCCAACCGAGAT	60
PESTM694	(AAATA)5	CATGGTTTGATCTGCTCCTACA	TCCCAGGTTCTCAAGATAATGAC	59
PESTM696	(GGTCTC)4	GCAAGAGAGAACGAGAGAGAAGA	ATCCAACCCACCCATCCT	60
PESTM700	(GTGGGA)5	TTCTCGCAATATACCACGGAG	ACATTCCCTTGCTCTTGTGAA	60
PESTM703	(GA)6, (GA)7	AAGAACAGATGGAATCACGAGC	ATAACAAACGATAGAACGGCGA	61
PESTM704	(GA)6, (GA)7	AAGAACAGATGGAATCACGAGC	ATAACAAACGATAGAACGGCGA	61
PESTM706	(A)17, (A)13	GCATCGTCTTCCATATTTACCC	ATTTCTCTCCTCGCATAACCTC	59
PESTM709	(A)13, (A)18	CCCAACAATATCGGAACAAAAG	CCTCTCCACCTATGCTCTGC	60
PESTM710	(A)10, (A)16	AGCATGGATTCTGTTTCCCATA	AAGCCTCTCATGTTGTTGCTCT	60
PESTM711	(A)19, (A)12	CTTGCCTTTCAATCGCTCAT	AAGAGAAACACGAGGAATACGG	60
PESTM712	(C)10, (A)16	TACTAACAGAAACGCCCGCT	CAGAGTGATGCTCTTCCAGTTG	60
PESTM713	(TTC)6, (T)12, (T)10, (A)14	GGGGCTATCTGTGTCTGTTTT	CCATTTGATGAGGTCTTATGCT	58
PESTM715	(A)16, (A)10, (G)10	TGAAGGAACAGTCGATTAGTGA	CTAAATCAGGCAGCATACGTG	58
PESTM716	(TTC)6, (T)12	CTTAACCCTGCCGGTATCTCT	CTTGTCTCTTCTGTCCTGGCTT	60
PESTM719	(AGG)6, (AGG)7	CTCCTCCGCCTCAACCTTA	TTGGAGATGTAGTGGTCAATGC	60
PESTM720	(A)10, (CT)9	GCTTCTCGTGGGAGCAAC	CACAACACACACACGCACAC	61
PESTM721	(A)11, (AAT)6	TCTTGGACTGTTTCAGGCATTA	GAAATTAGGTTTCCTGCCCTTT	60
PESTM722	(A)14, (AAG)6	AAAAGGAACATAACACCGCTTC	AGGCTTACATCCCATCTGCT	59
PESTM723	(A)13, (AT)8	AATCCAATAGCTTCATCACCTC	GCTAGACCAGGAGAGTTTGGT	58
PESTM724	(TA)8, (TCGC)4	CCATCATCGGAGCTAAAAGATT	AGAGAGGGGAGGAGAGAGAGAG	60
