# Supplementary material for: Towards sex identification of Asian Palmyra palm (Borassus flabellifer L.) by DNA fingerprinting, suppression subtractive hybridization and de novo transcriptome sequencing
Source: PeerJ. 2019 Jul 10;7:e7268. doi: 10.7717/peerj.7268 (PMC6626516; doi:10.7717/peerj.7268)
Supplement: Table S6 — Ta for all primer pairs was 55° C. [file peerj-07-7268-s010.xlsx]

## Sheet: Sheet1
Table S6. SSR primers from oil palm. Ta for all primer pairs was 55°C
Primer	EMBL accession	Repeat motif	Forward primer (5'-3')	Reverse primer (3'-5')
mEgCIR0037	AJ578497	(GA)17	CCAGTCTGCTAACCATCCTATAC	TCTCACTTCCTCCCCACATC
mEgCIR0055	AJ578498	(GA)11	AGACAAAGACCGCTACC	TGCAGGGGATGCTTTTATT
mEgCIR0059	AJ578499	(GA)15	TGCAGGGGATGCTTTTATT	CCCTTAATTCCTGCCTTATT
mEgCIR0067	AJ271636	(GA)17	TACACAACCCATGCACAT	AAAAACATCCAGAAATAAAA
mEgCIR0074	AJ578500	(GT)7ga	AAGAGAGTTTCACGGTCATA	GACCTCTGCTTGTGTTTCTA
mEgCIR0146	AJ578501	(GT)2(GA)27	GACCTTTGTCAGCATACTTGGTGTG	GCAGGCCTGAAATCCCAAAT
mEgCIR0163	AJ578502	(GA)23	ATGCATGTGATTTTATTAGGTGAGA	CGACCCTCAGTCAATCAGTAAG
mEgCIR0173	AJ578503	(GA)18	TGAACAAGAAGGCGGAAAGAGA	TGCGGGCGAGGAAAGGT
mEgCIR0177	AJ578504	(GA)20	TGAATGTGTGTGCAATGTGTAT	ATAGTCAATAATCGTAGGAAAATG
mEgCIR0192	AJ578505	(GA)18	AAGCTAGCGACCTATGATTTTAGA	AAACAAGTAATGTGCATAACCTTTC
mEgCIR0195	AJ578506	(GA)21	CCCACCACCCCTAGCTTCTC	ACCCCGGTCCAAATAAAATC
mEgCIR0219	AJ271637	(GA)17	TTTGCTCGGCGGATACAT	CTCACTGGCCTCTTTCTT
mEgCIR0230	AJ271639	(TA)6gag(GA)18	CCCTGGCCCCGTTTTTC	AGCGCTATATGTGATTCTAA
mEgCIR0243	AJ578507	(GA)17	TGGAACTCCTATTTTACTGA	GCCTCGTAATCCTTGTCA
mEgCIR0246	AJ578508	(GA)19	GGTAAGAGATGAGATGGGTTGTC	AGGAATTAAGGGTTGTAGGTGAA
mEgCIR0254	AJ271640	(TA)4(GA)18	CCTTTTGTGCTTTCTTC	GCTGTGCACTAGGTTTC
mEgCIR0257	AJ578509	(GA)17	GCAGCTAGTCACCTGAAC	GACGAGACTGGAAAGATG
mEgCIR0268	AJ578510	(GA)12	GCAACACCATTAGAGAGA	TCCATGCATCCAAACAG
mEgCIR0280	AJ578511	(GA)14	TCCTAATCCGAACTCATAAG	CTAGGGCATTCCAGAGC
mEgCIR0328	AJ578512	(GT)10	CCATACATGTGCTGATTTA	TAAGAGAGGGCAGTGTAAT
mEgCIR0332	AJ271933	(GT)8	ATTTCGTAAGGTGGGTGT	CCTCCAAACTCCTCTGT
mEgCIR0353	AJ271935	(GT)11(GA)15	AGAGAGAGAGAGTGCGTATG	GTCCCTGTGGCTGCTGTTTC
mEgCIR0359	AJ578514	(GT)6(GC)4(GT)3	ATGCCGCCTTCTCTTTATCC	ATGGTTGGGCTCTCTGTCTT
mEgCIR0366	AJ578515	(GT)21;(GT)9;(GT)17	CCTTGCATTATTATTTTATTC	TGCATCAATTCATCTTTT
mEgCIR0369	AJ578516	(GT)26	GGGTAGCAAACCTTGTATTA	ACTTCCATTGTCTCATTATTCT
mEgCIR0380	AJ578517	(CT)8(AT)3(GT)11	GCTCGGTACGCTTGTTTC	TGTTGATGGGCATAGAATAGTA
mEgCIR0399	AJ578518	(CCG)7	CGAGGCCCAAAAACATTCAC	GGTCCCGATCCCGTCTACTG
mEgCIR0408	AJ578519	(CCG)5	TTGCGGCCCATCGTAATC	TCCCTGCAGTGTCCCTCTTT
mEgCIR0409	AJ578520	(CCG)6	AGGGAATTGGAAGAAAAGAAAG	TCCTGAGCTGGGGTGGTC
mEgCIR0425	AJ578521	(CCG)9	AGCAAGAGCAAGAGCAGAACT	CTTGGGGGCTTCGCTATC
mEgCIR0433	AJ578522	(CCG)7	TAGCCATGCCGCCACCACTT	CAATCCATTAGCGTGCCCTTCT
mEgCIR0439	AJ578523	(CCG)5	CTTACCCCGCCTCCTCTCCT	CGAAATGCCCTTCCTTTACACTA
mEgCIR0445	AJ578527	(CCG)7	CCTTATATCGCACGGGTTCC	TTCTTGGGGTCTCGCTACGG
mEgCIR0446	AJ578524	(CCG)7	CCCCTTCGAATCCACTAT	CAAATCCGACAAATCAAC
mEgCIR0465	AJ271940	(CCG)4	TCCCCCACGACCCATTC	GGCAGGAGAGGCAGCATTC
mEgCIR0521	AJ578525	(GA)19	GTGACTTTGGGCTGAAT	ACAGCATCTCCAACTCTATC
mEgCIR0551	AJ578526	(GA)18	AGGGGGAGAAGCAGATGAAG	ATCGTCTCTCATTGTCAAGTTAGAT
mEgCIR0555	AJ578528	(GA)18	TACCATCACTGACCAATAAC	GTCTTTCTTGCTAACTACAC
mEgCIR0580	AJ578529	(GA)10	GCACCAGCACTTTCACAA	CAAACCAATACCCAAGCT
mEgCIR0588	AJ578530	(GA)22	GCAAGATGCAATGGAGTTCA	CAAACCGCAGCAAGTCAGA
mEgCIR0772	AJ578531	(CA)7aa(GA)15	TATAATCCACCCAGCACAAC	CCAATTATACAATCCCACAAAG
mEgCIR0773	AJ578532	(GT)7(GA)8	GCAAAATTCAAAGAAAACTTA	CTGACAGTGCAGAAAATGTTATAGT
mEgCIR0774	AJ578533	(GA)20	TGGCCGAGGCAGAAGAAAAT	GCTTGGTGGGTAAGCTGGATTATT
mEgCIR0775	AJ578534	(GA)13	CATATGGCTAAGAAAGCCAACAGAATA	CGTGGTTGTGTATAGGCTGATTCTA
mEgCIR0778	AJ578535	(CA)6(GA)14	TTCGTTATCCAAACCATATCTTAT	CCTCAAAGAGTATTGGATGATCTAT
mEgCIR0779	AJ578536	(CA)11(GA)22	AATGCAGACCAAGCTAATCATATAC	GTTCAGGTGATGGTGACTCAGATAG
mEgCIR0781	AJ578537	(GA)17	CCCCTCCCTACCACGTTCCA	TGTTTGCTGTTGCTCTTTGATTTTC
mEgCIR0782	AJ578538	(GA)20	CGTTCATCCCACCACCTTTC	GCTGCGAGGCCACTGATAC
mEgCIR0783	AJ578539	(GA)15	GAATGTGGCTGTAAATGCTGAGTG	AAGCCGCATGGACAACTCTAGTAA
mEgCIR0785	AJ578540	(GA)18	CCTGGAGATGGATCGTGTTTCTTTAC	GTTTGTTTTGGTGAAGGTGGACTCT
mEgCIR0786	AJ578541	(GA)16	ATGAGGAGAATTTTTAGATGGCAGT	TTTATCAGGAGTTTTTGTTTGAGAG
mEgCIR0787	AJ578542	(GA)13	TCTTGAAAGAGAGTGCTCATAAAG	GGGGGAGAGAGTTTGATTCATATAC
mEgCIR0788	AJ578543	(GA)13	ACATTCCCTCTATTATTCTCAC	GTTTTGTTTGGTATGCTTGT
mEgCIR0790	AJ578544	(GA)19	TTGGTGGTCCTTTTGAATATC	ACAAACCCAGCACTTAAAATAAC
mEgCIR0793	AJ578545	(GA)15	GTACTTCGCAACTATTCCTTTTCTT	AGTTGATCGTGGTGCCTGAC
mEgCIR0795	AJ578546	(CA)6(GA)20	AGCAGCTTGGGTACATAAGGTTTTC	CGCTTTGAATGGGTGCCTCAT
mEgCIR0800	AJ578547	(GA)18	GTGGGACAATTGAAAGGGAAGT	CCAGCTGCCAAATGCTGTAG
mEgCIR0801	AJ578548	(GA)22	TGGTTGGCAGGTATTATTAG	TTAGAGGCTGTGATGAGTTG
mEgCIR0802	AJ578549	(GA)12	CTCCTTTGGCGTATCCTTTA	TACGTGCAGTGGGTTCTTTC
mEgCIR0803	AJ578550	(CAT)6ca(GA)20	AAGCCAACTTCACAGATATGTTGAT	ATGAGCCTAACAAAGCACATTCTAA
mEgCIR0804	AJ578551	(GA)16	GGAGTTAGTAAGTTAGTGAGAGAGA	GCGTTGTTTGGATGATG
mEgCIR0825	AJ578552	(GA)21	AGTGAGGTATGGTTGATTAGGA	TATTGATAGCATTTGGGATTAG
mEgCIR0827	AJ578553	(GA)18	AGGGGCACAAAGAACAAGGT	AGAGCTCATAGGTCTTCTTGAACATC
mEgCIR0832	AJ578554	(GA)19	CTCCGATGGTCAAGTCAGA	AAATGGGGAAGGCAATAGTG
mEgCIR0836	AJ578555	(GA)17	GCCCACACATAAAAGGTA	TTGTCTCCGATATTTATATACTA
mEgCIR0840	AJ578556	(CA)11ta(GA)11	TAGGTTTGTGGGCTTGTTCT	GCAATCAGAGACCACCTATGT
mEgCIR0844	AJ578557	(GA)19	GCCGTTCAAGTCAATTAGAC	TTTGGGAGCAAGCATTATCA
mEgCIR0874	AJ578558	(CA)11(GA)18	TCCAGTTGTCGAGTTGTAGT	ATTATGGGGTTATGCTTTCA
mEgCIR0878	AJ578559	(GA)22	CAAAGCAACAAAGCTAGTTAGTA	CAAGCAACCTCCATTTAGAT
mEgCIR0882	AJ578560	(GA)16	TTGATCTTAGACATAACATACTGTA	AAAGCGCGTAATCTCATAGT
mEgCIR0886	AJ578561	(GA)9	GATCTGCCGGTGCTCCTA	CTCAGTTTAGTCGATCCTTCCATTG
mEgCIR0894	AJ578562	(GA)18	TGCTTCTTGTCCTTGATACA	CCACGTCTACGAAATGATAA
mEgCIR0905 a & b	AJ578563	(GT)14ctca(GA)11	CACCACATGAAGCAAGCAGT	CCTACCACAACCCCAGTCTC
mEgCIR0906	AJ578564	(GA)17	TTTTATTTTCCCTCTCTTTTGA	ATTGCGTCTCTTTCCATTGA
mEgCIR0910	AJ578565	(GA)16	CATATGGCGCACAGGCAC	GCAATACAAGAGCACCCAAAT
mEgCIR0912	AJ578566	(GT)6	CCATACATATGTTTGGTGTG	TCTGTGCATGGATTACTG
mEgCIR1492	AJ578567	(GT)4(GA)17	AGTTGGTTTGCTGATTTG	TGTTGCTTCTTTGATTTTC
mEgCIR1713	AJ578568	(GTAT)3(GT)12	GCTGAAGATGAAATTGATGTA	TTCAGGTCCACTTTCATTTA
mEgCIR1716	AJ578569	(GT)10	CAGCAGTAGTTAATAACTTAAA	AGTCAGAGCACCTAATACAT
mEgCIR1729	AJ578570	(GT)5	TACGTGAAAGGCTTGCTTAT	ATGGATTCATTTCGTTCACA
mEgCIR1730	AJ578571	(CT)17(GT)5	AATTTCAAATACAGCATAGC	CATAGTAAGTTTTGGATGATTATTA
mEgCIR1740	AJ578572	(GT)11	AGAATAGAATTGGTTCTCTTTACAA	CATGCATGTCAATGAAATCACA
mEgCIR1753	AJ578573	(GT)21	GCAGGGATTAAGTTTGATAT	TTTGATGTTGCTTCTTTGAT
mEgCIR1773	AJ578574	(CT)14(GT)21	ATGACCTAAAAATAAAATCTCAT	ACAGATCATGCTTGCTCACA
mEgCIR1917	AJ578575	(GA)12	CGATCTTCTAGCGTGCAAGA	ATTCCCCACCTCCTCCACAC
mEgCIR1977	AJ578576	(GA)18	GGTGCAAGAGAGGAGGAATG	TTTGGTAGTCGGGCGTTTTA
mEgCIR1996	AJ578577	(GA)17	CACTGGGGTCATCTTCATCT	TCACCCACTCTCTTCGTCTC
mEgCIR2020	AJ578578	(GA)13	AGCGAATGTGGTGAATAAAC	CGCTTGTGTCAGTTCGTATA
mEgCIR2029	AJ578579	(GA)20	GTTTGGCTTTGGACATG	TCCATCACAGGAGGTATAG
mEgCIR2110	AJ578580	(GT)6(GA)13	TGTTTTGTTTCGTGCATGTG	GGCTGACATGCAACACTAAC
mEgCIR2144	AJ578581	(GA)10	ACAAGGCTCTTCAAGAGAT	CCACTGCCAACACTAGTAC
mEgCIR2149	AJ578582	(GA)20	TCCTTGTTGGTCCATCTCTA	ACAATGGGTGAAGGATAGA
mEgCIR2188	AJ578583	(GA)17	CGAAGTTGTTGGACATG	TTCCATCACAGGAGATATAG
mEgCIR2212	AJ578584	(GA)16	CGGTTTTGTCGCATCTATG	GTCGTCAGGGAACAACAGT
mEgCIR2215	AJ578585	(GA)20	GAACTTGGCGTGTAACT	TGGTAGGTCTATTTGAGAGT
mEgCIR2224	AJ578586	(GA)17	TGGGGATGGGGGAGCAG	TCGCACCGCCTCCTACC
mEgCIR2291	AJ578587	(GA)11	ATGCCCGGATCTTTGTGTAG	TTGTTCGTGTTAATCAAGTGTATG
mEgCIR2320	AJ578588	(GA)8	TGTGGTGAGGAGGAATTATT	ATTTTAAAGCAAATACTCTCTC
mEgCIR2332	AJ578589	(GA)14	GAAGAAGAGCAAAAGAGAAG	GCTAGGTGAAAAATAAAGTT
mEgCIR2347	AJ578590	(GA)15	ATTTTGCATGTGTTGAGAGC	CAACCAATTGCACCCTAAAG
mEgCIR2380	AJ578591	(GT)7(GA)18	TTGGGATGCAAAATTCA	ACAGTAACCCATTGAGACTA
mEgCIR2387	AJ578592	(GA)11	TTGGTGAGCCATTTGCTACA	CCTCCTTCCACCCCTCTACT
mEgCIR2407	AJ578593	(GA)8	TGCCGAGGTGCAAGAAGATT	ACTATGCCACCCTTCTGAAGTA
mEgCIR2409	AJ578594	(GA)17	TAATTCATGAGTGCCCAACA	TATGGTCCCACAAACTTCTC
mEgCIR2414	AJ578595	(ACAG)4(GA)9	CAATCATTGGCGAGAGA	CGTCACCTTTCAGGATATG
mEgCIR2417	AJ578596	(GA)21	GAGCATGACGCAAACAAAGG	GCAACATGTTTGATGCATTAATAGTC
mEgCIR2422	AJ578597	(GA)16	GCCCTCCCTCAACTCAAAAA	ATGGTGTCTGGGACTCTGAGTA
mEgCIR2423	AJ578598	(CA)10ta(GA)11	TCCAAGTAGCAAATGATGAC	TGCCCTGAAACCCTTGA
mEgCIR2427	AJ578599	(GA)14	GAAGGGGCATTGGATTT	TACCTATTACAGCGAGAGTG
mEgCIR2433	AJ578600	(GA)9	CGAGGTGGTGATGCTTGTCTAC	CCGTGGGCCTTCTCTTTCTA
mEgCIR2436	AJ578601	(GT)7ca(GA)8	AACACTCCAGAAGCCAGGTC	GGTTTAGGTATTGGAACTGATAGAC
mEgCIR2440	AJ578602	(GA)12	TTCCAGAAGCTAAACGAATGAC	GCGGACAGTGCGAAGAGAGT
mEgCIR2450	AJ578603	(GT)6(GA)10	TGACGGTACGTGCATATGT	CCTCGACGAACCATCATTATAT
mEgCIR2492	AJ578604	(GA)17	CATCAAGCATGACTGCAAGTAA	TTCCGAATTTGGATGAATCC
mEgCIR2518	AJ578605	(GT)6(GA)32	GATCCCAATGGTAAAGACT	AAGCCTCAAAAGAAGACC
mEgCIR2525	AJ578606	(GA)18	TGTGGTTTGAGGCATCTTCT	GCCCACCAAAAGAAAGTAGT
mEgCIR2569	AJ578607	(GA)16	TAGCCGCACTCCCACGAAGC	CCAGAATCATCAGACTCGGACAG
mEgCIR2575	AJ578608	(GA)15	GGGACTTCGCAAACTGTAGCA	CGGTGGCGTATGGTGGATT
mEgCIR2577	AJ578609	(GA)16	CCACCATGCAGAATAGTAAG	CAGTGTGCCCTCAAAAAGTA
mEgCIR2590	AJ578610	(GA)12	GTAGTTAAGGGACTTGTAGTC	AAGTCTCTTGTGCTGATACA
mEgCIR2595	AJ578611	(GA)16	TCAAAGAGCCGCACAACAAG	ACTTTGCTGCTTGGTGACTTA
mEgCIR2600	AJ578612	(GA)15	GGGGATGAGTTTGTTTGTTC	CCTGCTTGGCGAGATGA
mEgCIR2621	AJ578613	(GA)19	TCTAATGCTCCCAAGGTACA	GGCTTGGTCCACGATCTT
mEgCIR2628	AJ578614	(GA)19	TCGTGGTGGGGTGCATTC	GGGTGGACTTGGATCGTACT
mEgCIR2659	AJ578615	(GA)21	TCTTTTCTACTTCGTGTCTT	TGCTGTCCTTCATCTCATA
mEgCIR2670	AJ578616	(GA)20	AGCTCTCATGCAAGTAAC	TTCAACATACCGTCTGTA
mEgCIR2763	AJ578617	(GA)12	TCCTCACTGCTCCTCTAATC	ACTCCCTATGGACCTTAGTC
mEgCIR2813	AJ578618	(GT)7(GA)11	GCTTTGTTGCAGTTTGACTA	GTTTAGGATGTTGCGTGAT
mEgCIR2860	AJ578619	(GA)12	AGGGAGGCGAACGAGAAACA	CGACTGCTGATGGGGAAGAG
mEgCIR2887	AJ578620	(GA)16	CTACGGACTCACACCTATAT	ATGGTTCATCAATGAGATC
mEgCIR2893	AJ578621	(GA)17	TGTGCCCGAAACCAATA	TCCCTACAATAGCCATCTC
mEgCIR3040	AJ578622	(GA)20	ATCTCTTGTGGGTGCGTTAG	TGTGGCTGCTGCTTATTTTA
mEgCIR3111	AJ578623	(GA)16	TTTCTCATGGTGGGTAGGTG	TCAGATTGCGGTGGATGTAT
mEgCIR3160	AJ578624	(GA)17	GCACGCATGGAAGAAAGCAC	ACTGTCTGCAAACACCACCTTA
mEgCIR3194	AJ578625	(GA)11	TTCTGTTGGCATCTTATTTA	GGTGTTAGTTTGCTAACTTG
mEgCIR3213	AJ578626	(GA)13	GCTCTTTGTATTTCCTGGTTC	AGCAGCAAACCCTACTAACT
mEgCIR3232	AJ578627	(GA)9	GTGAGCGATTGAGGGGTGTG	GGGGCTTGATTGAGTATTTCCA
mEgCIR3260	AJ578628	(GA)17(GGGA)3	AGGGCAAGTCATGTTTC	TATAAGGGCGAGGTATT
mEgCIR3271	AJ578629	(GA)9	GAATGAGTGCCCCTACA	ATCCTTCCATGACATACTG
mEgCIR3275	AJ578630	(GA)17	GAAGCCTGAGACCGCATAGA	TTCGGTGATGAAGATTGAAG
mEgCIR3281	AJ578631	(GA)17	TTTCTTATGGCAATCACACG	GGAGGGCAGGAACAAAAAGT
mEgCIR3282	AJ578632	(GA)20	GTAACAGCATCCACACTAAC	GCAGGACAGGAGTAATGAGT
mEgCIR3286	AJ578633	(GA)19	GTTTATCATTTTGGGGTCAG	CGGTGTCCCTCAGGATGTA
mEgCIR3292	AJ578634	(GA)20	AGCCATGAGTGAATCATATC	ACCACGATGTCAATCTCTAT
mEgCIR3293	AJ578635	(GA)15	ACAACCACAAGAGTCCTAAC	CTGCGAAATCATAAAAAGTA
mEgCIR3295	AJ578636	(GT)7(GA)23	TGCCTCCAGACAATCAC	GTAAGGCTTAACCAGATAAC
mEgCIR3296	AJ578637	(GA)8	GGAAGGGGGAGGGATAGAGA	TCACGATCCTTTGTCGCTATT
mEgCIR3297	AJ578638	(GA)13	GGCGGGGCCGAAGGTAGAGG	TCCGGCCCTAGCACCACATC
mEgCIR3298	AJ578639	(GA)16	GACTACCGTATTGCGTTCAG	GGTTTTGGTTCGTGGAG
mEgCIR3300	AJ578640	(GA)19	CATGCACGTAAAGAAAGTGT	CCAAATGCACCCTAAGA
mEgCIR3301	AJ578641	(GA)18	GCACTTGGTGGTTATGA	AGCTGCTGATGGATATC
mEgCIR3305	AJ578642	(GA)15	ACTTGCACCACTACTTCTAT	CTTTTAGGCATTCTCTTGTAG
mEgCIR3307	AJ578643	(GA)16	TTGAAGGCAAATACAGC	TTCTACGTTGCAGACTGTG
mEgCIR3310	AJ578644	(GA)18	ATCATGGCCGATCTGTATTA	GGAATGCTGGTCATGGAATATA
mEgCIR3311	AJ578645	(GA)15	AATCCAAGTGGCCTACAG	CATGGCTTTGCTCAGTCA
mEgCIR3316	AJ578646	(GA)15	CTACCCATCTCATCCCATATA	CCTCCACCTCGTCCTTACTC
mEgCIR3321	AJ578647	(GA)10	CAAGGAGGAGCAGGTGAG	TACGGCCTCGGTTCTACAC
mEgCIR3328	AJ578648	(GA)22	GAGGGGGTTGGGACATTAC	TAGCTCACAACCCAGAATCTAT
mEgCIR3346	AJ578649	(GA)19	CTTCAAGGATTATGAAGTTA	ATTGTGTCGAGAGCTATGA
mEgCIR3350	AJ578650	(GA)16	GGAATAAAGCTTCCAACAAC	CCTGGTCGTTTGGTAGAGA
mEgCIR3358	AJ578651	(GA)15	CCAAGGAACAACATAGA	GTTCCCATCCTATTAGAC
mEgCIR3362	AJ578652	(GA)19	CCCATCATCTGCTCAGGATAGAC	ACCCTCTCCTCTTGGGAAGA
mEgCIR3363	AJ578653	(GA)17	CTTGACAATACCCTGAGTAGTAG	GCTGTGCCTATCGGACTT
mEgCIR3365	AJ578654	(GA)15	ATGGCATAAATCGACAG	GGCAACATGAAGGTAAG
mEgCIR3376	AJ578669	(GA)19	CCCTCCCTGCTACCTTCT	TTATGTGAGTGCCTTTGATG
mEgCIR3382	AJ578655	(GA)24	TGTAGGTGGTGGTTAGG	TGTCAGACCCACCATTA
mEgCIR3383	AJ578656	(GA)21	AGCAAGACACCATGTAGTC	GACACGTGGGATCTAGAC
mEgCIR3384	AJ578657	(GA)21	ACCTTCCACTCGCACAGATA	TGGGGGACTTTACCTTACAA
mEgCIR3387	AJ578658	(GA)13	AAAAGCCGATAGTGGGAACA	ATGCTGAGAGGTGGAAAATAGAG
mEgCIR3389	AJ578659	(GA)17	GTCCATGTGCATAAGAGAG	CTCTTGGCATTTCAGATAC
mEgCIR3392	AJ578660	(GA)21	AGCAAGGGAGAAAGATG	CGAGCAATCAACCTGACTA
mEgCIR3399	AJ578661	(GA)17	AGCCAATGAAGGATAAAGG	CAAGCTAAAACCCCTAATC
mEgCIR3400	AJ578662	(GA)16	CAATTCCAGCGTCACTATAG	AGTGGCAGTGGAAAAACAGT
mEgCIR3402	AJ578663	(GA)19	GGGCTTTCATTTTCCACTAT	GCTCAACCTCATCCACAC
mEgCIR3407	AJ578664	(GA)15	CCCGTTTGGAGGAACTT	TCCTCCTTTCATCTCTATGT
mEgCIR3413	AJ578665	(GA)18	AAAGCTATGGGGTGAAAGAT	TGGATAAGGGCGAGAAGAGA
mEgCIR3427	AJ578666	(GA)21	AAATGGACTCAACAAACACA	AACTAACCAAAATGGTATATTTA
mEgCIR3428	AJ578667	(GA)15	GACAGCTCGTGATGTAGA	GTTCTTGGCCGCTATAT
mEgCIR3433	AJ578668	(GA)17	GGTTCAATGGCATACAT	GTTCAAGGTGCAGGTTAA
mEgCIR3439	AJ578670	(GA)14	ACTTGTAAACCCTCTTCTCA	GTTTCATTACTTGGCTTCTG
mEgCIR3477	AJ578671	(GA)22	CCTTCAAGCAAAGATACC	GGCACCAAACACAGTAA
mEgCIR3519	AJ578672	(GA)15(GT)8	CCACTGCTTCAAATTTACTAG	GCGTCCAAAACATAAATCAC
mEgCIR3526	AJ578673	(GA)13	GGGAGAGGAAAAAATAGAG	CCTCCCTGAGACTGAGAAG
mEgCIR3533	AJ578674	(GA)15	TCTATGGCTCTGTCGTGTAT	CGAGCCGGTAGAAACTAT
mEgCIR3534	AJ578675	(GA)16	TGAGAAGGAGATGTGAGACT	TCTCCTCAAAACCAAGATAC
mEgCIR3535	AJ578676	(GA)9	AGTTTGAGCTAGTGGTGTC	ACAGGGTTCTTTGTCTACT
mEgCIR3538	AJ578677	(GA)15	TCAAGCCACATCCTAACTAC	GAAGGATCCATATCACACTCT
mEgCIR3543	AJ578678	(GA)17	GTTCCCTGACCATCTTTGAG	GTCGGCGATTGATTAGATTC
mEgCIR3544	AJ578679	(GA)14	AGCAGGGCAAGAGCAATACT	TTCAGCAGCAGGAAACATC
mEgCIR3546	AJ578680	(GA)15	GCCTATCCCCTGAACTATCT	TGCACATACCAGCAACAGAG
mEgCIR3555	AJ578681	(GA)18	CATCAGAGCCTTCAAACTAC	AGCCTGAATTGCCTCTC
mEgCIR3557	AJ578682	(GA)15	ATTCATTGCCATTCCCTTCA	TTGTCCCCTCTGTTCACTCA
mEgCIR3563	AJ578683	(GA)17	GGCTGAAAATAGTGTGAGAG	TCGTTCTCTTTCCTTTTGTC
mEgCIR3567	AJ578684	(GA)19	AAAGAAGGAAGCGGGTGGG	AGACCATTACCCCGATGTCAC
mEgCIR3569	AJ578685	(GA)25	AAGGCTTGGAGTTGAGGTAT	CACCATTGCATCATTATTCC
mEgCIR3574	AJ578686	(GA)19	AGAGACCCTATTTGCTTGAT	GACAAAGAGCTTGTCACAC
mEgCIR3587	AJ578687	(GT)16(GA)18	TTGTTTCGTGCATGTGT	AGGAAGAAGGCTGACAT
mEgCIR3590	AJ578688	(GA)19(n)19(GA)19	CAGTGCTCTTCCAGTATTA	GGTTCTGCCTCTTCATACTA
mEgCIR3592	AJ578689	(GA)20	GAGCCAAAACAGACTTCAA	ACCGTATATGACCCCTCTC
mEgCIR3593	AJ578690	(GA)15	GTGATGAACGGAAAGATAGT	CCACTTAGAGGTAAAACAACAG
mEgCIR3607	AJ578691	(GA)14	ATTGCAGAGATGATGAGAAG	GAGATGCTGACAATGGTAGA
mEgCIR3622	AJ578692	(GA)17	GCCAGTTAGGAATACAA	GTCACGCATTTTTCTTG
mEgCIR3633	AJ578693	(GA)23	TCTCCCAAATCACTAGAC	ATCTGCAAGGCATATTC
mEgCIR3639	AJ578694	(GA)18	ACGTTTTGGCAACTCTC	ACTCCCCTCTTTGACAT
mEgCIR3641	AJ578695	(GA)16	TGGGAAGGTGCTCTCAT	GGCTCCACATAATTTCTAC
mEgCIR3643	AJ578696	(GA)9	TCCACTCTGGCAACTCC	AAGGATGGGCTTTGTAGT
mEgCIR3649	AJ578697	(GA)15	TTTAGAGGACAAGGAGATAAG	CGACCGTGTCAAGAGTG
mEgCIR3653	AJ578698	(GA)18	CATGAGATGGTATATAATCTATAC	ACGAGATCTGCTTCATTGT
mEgCIR3655	AJ578699	(GA)18	GTTCGACGAATAAACAACC	GTTCGGTCTTCAAAGTGAT
mEgCIR3663	AJ578700	(GA)21	AGCAAAATGGCAAAGGAGAG	GGTGTGTGCTATGGAAGATCATAGT
mEgCIR3668	AJ578701	(GA)18	GCCTAGTGGACCCTTTATTA	AAACCTCAAAACCTCTATCC
mEgCIR3672	AJ578702	(GA)17	AAAGCCATTCCAGACTAC	CTCATAGCCTTTGTTGTGT
mEgCIR3683	AJ578703	(GA)15	GTAGCTTGAACCTGAAA	AGAACCACCGGAGTTAC
mEgCIR3684	AJ578704	(GA)17	AAGAGGAAGGCAACATA	AAGCCCAAAAACTGATG
mEgCIR3691	AJ578705	(GA)14	GCATCATTGGACTATCATACC	TTGTGAACCAGGGAACTATC
mEgCIR3693	AJ578706	(GA)16	TGCACACAGGCACACATA	AAAATGGGGTGTAGAGTTG
mEgCIR3696	AJ578707	(GA)18	AGCAATGACAACATGTC	GAATTGGAGGGAAGGTA
mEgCIR3698	AJ578708	(GA)7	AAGCCACCAGGATCATC	GTCATTGCCACCTCTAACT
mEgCIR3705	AJ578709	(GA)16	CCACCATGCAGAATAGTAAG	GTGTGCCCTCAAAAAGTATG
mEgCIR3711	AJ578710	(GA)17	GTCTCATGTGGCTACCTCTC	AGGCTCCCTGCTTTTAAGT
mEgCIR3716	AJ578711	(GA)19	GCAGACATGGCAGCAAAAAG	GGGGATGTTCCTGGATATCA
mEgCIR3718	AJ578712	(GA)21	TTACTTGCTAAGCTCTCTAGC	TGGCTGTTTAATCTGTCTG
mEgCIR3722	AJ578713	(GA)20	GGCAGGTTAGGTTAGATGAT	GAGTTGAAAGAAAAGGAGTG
mEgCIR3727	AJ578714	(GA)16	TATCTTATCTTTTACTCAACTAA	CAGGTGACCAAGTGTAAT
mEgCIR3728	AJ578715	(GA)15	TCTATATTTGGTTGGCTTGA	ACTCATTTCAATCTCAGTGTC
mEgCIR3732	AJ578716	(GA)19	ATTTTATTTGGCTTGGTATA	ACTTTTCTATCTAATTCTTGAAGAT
mEgCIR3737	AJ578717	(GA)17	TGCTACGTGCTGAAATA	ATTTCAGGTTCGCTTCA
mEgCIR3739	AJ578746	(GA)13	CAGCCAGTAAGAGCCAAGTC	CTCCAACATTGAGGAGACTAG
mEgCIR3745	AJ578718	(GA)18	GGAAGTCTTGATGTTGAAAG	ATCAAGCAGTCGCATAATAC
mEgCIR3747	AJ578719	(GA)15	CCTCCACTTCTCTTCATCTT	CTTCCTCAAGCTCAAACAAT
mEgCIR3750	AJ578720	(GA)16	GATGTTGCCGCTGTTTG	CATCCCATTTCCCTCTT
mEgCIR3755	AJ578721	(GA)15	GCTCACCAAAAAGTGTTAAGTC	AGTTTCAACGGCAGGTATAT
mEgCIR3766	AJ578722	(GA)22	ATGCTCCACCAAGTTTA	CACATCCTAGCATCATTG
mEgCIR3769	AJ578723	(GA)17	TCTCTCCAACTAGAAGTTGTAGAC	CATGGGCCAGTAGGAAGTAG
mEgCIR3775	AJ578724	(GA)18	TCTTGATATTAAAAGGTCAGGAGAA	CGTTCCCTTTTTCCATAGAT
mEgCIR3782	AJ578725	(GA)16	TTTTACAACAACCCCAGAGA	GTTACCTGAGCTTGTGTTTATC
mEgCIR3785	AJ578726	(GA)21	AAGCAATATAGGTTCAGTTC	TCATTTTCTAATTCCAAACAAG
mEgCIR3787	AJ578727	(GA)17	GCTCGTTTTTGTTTAGGTGA	TTTTCTCCATAGTCCGTTAC
mEgCIR3788	AJ578728	(GA)18	TTGTATGACCAAAGACAGC	AGCGCAACATCAGACTA
mEgCIR3792	AJ578729	(GA)23	CAGCACACAAATGACAT	CACCTTTCCTTTTTGTC
mEgCIR3803	AJ578730	(GA)14	CATAACTGGCAAGAGATCAG	CAATCAGTTCCAAACTGTCTAG
mEgCIR3807	AJ578731	(GA)19	CCTATTCCTTACCTTTCTGT	GACTTACTATCTTGGCTCAC
mEgCIR3808	AJ578732	(GA)22	CCGCTAACTTGGTATAC	ATTTCCAGCAGCTAATC
mEgCIR3809	AJ578733	(GA)22	CCTTGCATTCCACTATT	AGTTCTCAAGCCTCACA
mEgCIR3813	AJ578734	(GA)19	CATACCCTGCTTATCTTTC	GTAGATACCCGTTAGTTGAC
mEgCIR3819	AJ578735	(GA)17	CCTCCTTTGGAATTATG	GTGTTTGATGGGACATACA
mEgCIR3825	AJ578736	(GA)21	ATTGGAGAGCACTTGGATAG	TTCTCTTCCTTCTCACTTGT
mEgCIR3826	AJ578737	(GA)19	AAACCAAGTCAAGTTCAGTT	TTTTTTTAATTGATGGATAG
mEgCIR3828	AJ578738	(GA)23	AGCCAGATGGAAATACAC	GTGCGATAAAGAGGAGAGT
mEgCIR3847	AJ578739	(GA)11	CGTTAGTGTCGCTTATTATG	AAATGAGGAAGCGTAAC
mEgCIR3850	AJ578740	(GATA)5(GA)17	CCTCGGGTTATCCTTTTTACC	TGGCTGGCTTCGGTCTTAG
mEgCIR3869	AJ578741	(GA)20	CCAATGCAGGGGACATT	GAAGCCAGTGGAAAGATAGT
mEgCIR3878	AJ578742	(GA)25	TAGTTTTCCCATCACAGAGT	ACAATATTTAGACCTTCCATGAG
mEgCIR3886	AJ578743	(GA)5gt(GA)20	TTCTAGGGTCTATCAAAGTCATAAG	AGCCACCACCACCATCTACT
mEgCIR3890	AJ578744	(GA)21	GTGCAGATGCAGATTATATG	CCTTTAGAATTGCCGTATC
mEgCIR3902	AJ578745	(GA)17	ACAATAACCTGAGACAACAAGAAAC	ATACATCCCCTCCCCTCTCT
