# Supplementary material for: Towards sex identification of Asian Palmyra palm (Borassus flabellifer L.) by DNA fingerprinting, suppression subtractive hybridization and de novo transcriptome sequencing
Source: PeerJ. 2019 Jul 10;7:e7268. doi: 10.7717/peerj.7268 (PMC6626516; doi:10.7717/peerj.7268)
Supplement: Table S12 — Primer pairs for each transcript ID are indicated with their Tm and expected product size (bp). [file peerj-07-7268-s016.xlsx]

## Sheet: Sheet1
Table S12. PCR primers for testing male- and female-highly represented transcripts.
Name	Primer Name	Sequence (5'-3')	Tm	Size (bp)
c101671_g1_i2	TS-F1_F	CAGTGCAGTCTGAGGTGGAG	58	211
	TS-F1_R	GCAGCAATAACCACTTGCAT
c115804_g1_i1	TS-F2_F	CCGAGCCTCTCTTGGTACTG	60	280
	TS-F2_R	CGCTTTTATTCCCCATGCTA
c119665_g1_i1	TS-F3_F	GGAACGCTTTCTTCTGTTGC	60	229
	TS-F3_R	GGGTACACCTTGGTTGGTTG
c124458_g1_i1	TS-F4_F	GAGGACTGCGAACTCTTTGG	60	203
	TS-F4_R	TACCCGATCGGTACGACTTC
c128221_g1_i1	TS-F5_F	CCACTCCAAGCAAATTCCTC	59	284
	TS-F5_R	TCAGTTAAAGGCATATAAATTCCAA
c128769_g1_i1	TS-F6_F	GGTGGAGGAGTATGGCAAAA	60	256
	TS-F6_R	GCAAACATTGCAGAACGAGA
c129350_g2_i1	TS-F7_F	GTGGGCCTTGTTTTGTCATC	60	211
	TS-F7_R	AGTCTCCAAAAGGCCAGCTT
c132453_g2_i1	TS-F8_F	GCTCATGCAACGGAGGTAAT	60	311
	TS-F8_R	TCCTCGGTAAATCTGCTGCT
c132999_g2_i2	TS-F9_F	CTGCTTTCATGGCATTGTGT	60	349
	TS-F9_R	CTGGGTGACAGAGCAAGTGA
c134439_g1_i2	TS-F10_F	GGGAGGAGGGATTCAAAGAC	60	350
	TS-F10_R	AGGAGGCCCTTCTTGTTGAT
c134809_g1_i1	TS-F11_F	TGAACATTGTGACCCGAGAA	60	283
	TS-F11_R	CCCCAAAAGGACATTCTTGA
c135521_g1_i1	TS-F12_F	CGAGGACGTGCAACAACTAA	60	238
	TS-F12_R	CCGTGCAAGCTTACCAATTT
c140670_g3_i2	TS-F13_F	AAGGAGGGAGAGGAGAGTGC	60	245
	TS-F13_R	GGCCCAAACCAGGGTATAAT
c156415_g1_i1	TS-F14_F	CCTTCACCTCTGTTCCTCCA	60	203
	TS-F14_R	CTGGACCTCTGCTCCTTCAC
c181163_g1_i1	TS-F15_F	TGATCTTCAGGAGGAGAGGTG	60	222
	TS-F15_R	GACTGCATCCTTCCCATTGT
c25245_g1_i1	TS-F16_F	GAAAATCCCCACCCCATAGT	60	335
	TS-F16_R	AGTGCCGCCAATTGCTATAC
c46799_g1_i1	TS-F17_F	ACGTTCGGCTCTGACTTTGT	60	223
	TS-F17_R	TCCAGCTAGTGATGCCAGTG
c117952_g1_i3	TS-F18_F	CCCGTCCAAGCTCATTTTTA	60	231
	TS-F18_R	GTCGGCAAGGTTCACAAAGT
c133640_g1_i2	TS-F19_F	GGACGTCCGTCTCTTCTTTG	60	201
	TS-F19_R	TCTCCCTCTTGACTCGATGG
c135521_g1_i1	TS-F20_F	CGAGGACGTGCAACAACTAA	60	238
	TS-F20_R	CCGTGCAAGCTTACCAATTT
c140670_g3_i2	TS-F21_F	AAGGAGGGAGAGGAGAGTGC	60	245
	TS-F21_R	GGCCCAAACCAGGGTATAAT
c118409_g1_i1	TS-M1_F	CCTTAAACCACCGATGTCGT	60	207
	TS-M1_R	GTGCCAGATAGGCAAAGGAC
c138664_g2_i2	TS-M2_F	GGAGATATGGACCGCTTTGA	60	215
	TS-M2_R	GATATCCCGTTTCCAACGAA
c209791_g1_i1	TS-M3_F	CCGTGCTTAGGTCGAGTGAT	59	209
	TS-M3_R	TGTGACGTGTGATTTTCTGC
c79917_g1_i1	TS-M4_F	CAATGAACTGACAGCCATGC	60	233
	TS-M4_R	CCTCCATCCCCAAGGAAATA
c127751_g2_i1	TS-M5_F	CACTTCTAAACGGCCGAGAG	60	261
	TS-M5_R	CCATGATGAGTGCGGTAATG
c118409_g1_i1	TS-M6_F	CCTTAAACCACCGATGTCGT	60	207
	TS-M6_R	GTGCCAGATAGGCAAAGGAC
c140834_g1_i1	TS-M7_F	GCCGTGAAACAGGTTTTGAT	60	263
	TS-M7_R	CTGCAACAGCTGCTTTGTGT
c138664_g2_i2	TS-M8_F	GGAGATATGGACCGCTTTGA	60	215
	TS-M8_R	GATATCCCGTTTCCAACGAA
c138605_g4_i1	TS-M9_F	TGAAATCGCTCCAAAAGTCC	60	203
	TS-M9_R	TTCTGGAATCTGCAAGTGGA
c127751_g2_i1	TS-M10_F	CACTTCTAAACGGCCGAGAG	60	261
	TS-M10_R	CCATGATGAGTGCGGTAATG
