# Supplementary material for: Towards sex identification of Asian Palmyra palm (Borassus flabellifer L.) by DNA fingerprinting, suppression subtractive hybridization and de novo transcriptome sequencing
Source: PeerJ. 2019 Jul 10;7:e7268. doi: 10.7717/peerj.7268 (PMC6626516; doi:10.7717/peerj.7268)
Supplement: Table S13 — Distinct and overlapped transcript IDs among the four transcription datasets (with FPKM > 5 and length > 300 bp) were identified and listed here. [file peerj-07-7268-s017.xlsx]

## Sheet: Sheet1
Table S13. Transcript IDs categorized based on Venn diagram among the four transcripts datasets.
17231 common elements in "FO", "FY", "MO" and "MY":	1355 elements included exclusively in "FY":	1405 elements included exclusively in "MO":	792 common elements in "FO" and "FY":	368 common elements in "FY" and "MO":	917 common elements in "MO" and "MY":	1165 elements included exclusively in "FO":	897 common elements in "FO", "FY" and "MO":	680 common elements in "FY", "MO" and "MY":	2192 elements included exclusively in "MY":	398 common elements in "FO" and "MO":	814 common elements in "FO", "MO" and "MY":	1632 common elements in "FO", "FY" and "MY":	593 common elements in "FY" and "MY":	738 common elements in "FO" and "MY":
c126377_g2_i2	c100028_g1_i1	c100214_g1_i1	c79302_g1_i1	c100287_g1_i2	c101037_g1_i1	c76050_g1_i1	c194247_g1_i1	c100622_g1_i1	c100320_g1_i1	c103369_g1_i1	c131074_g3_i1	c139029_g4_i1	c100079_g1_i1	c132169_g1_i1
c126227_g1_i1	c100114_g1_i1	c100534_g1_i1	c124074_g1_i1	c100690_g1_i1	c101080_g1_i1	c116064_g1_i1	c168030_g1_i1	c100846_g1_i1	c100572_g1_i1	c75841_g1_i1	c120250_g2_i2	c116702_g1_i1	c10098_g1_i1	c127956_g1_i1
c138261_g9_i4	c100670_g1_i1	c100534_g1_i2	c109419_g1_i1	c101952_g2_i1	c101250_g2_i2	c76797_g2_i1	c181241_g1_i1	c100984_g2_i1	c100680_g1_i2	c208149_g1_i1	c119106_g1_i1	c73616_g2_i1	c101844_g1_i1	c207020_g1_i1
c138261_g9_i2	c100980_g1_i1	c100542_g1_i1	c36087_g1_i1	c101967_g1_i2	c101639_g1_i2	c180857_g1_i1	c207158_g1_i1	c102099_g2_i1	c100790_g1_i1	c65339_g1_i1	c207838_g1_i1	c52359_g1_i1	c102461_g1_i1	c136577_g1_i1
c71099_g1_i1	c100984_g1_i1	c100672_g1_i1	c128259_g1_i1	c102763_g1_i1	c101794_g1_i1	c23277_g1_i1	c182862_g1_i1	c102120_g1_i2	c101363_g1_i1	c139193_g2_i2	c105592_g1_i1	c182037_g1_i1	c102546_g1_i1	c132934_g1_i1
c135077_g4_i1	c101732_g1_i1	c100950_g1_i1	c129007_g1_i2	c103546_g1_i1	c102088_g1_i1	c140811_g2_i1	c93699_g1_i1	c102823_g3_i1	c101537_g1_i1	c125101_g1_i2	c135041_g1_i2	c112670_g1_i1	c104338_g1_i1	c124686_g1_i3
c138627_g3_i3	c102074_g1_i1	c100950_g2_i1	c129007_g1_i1	c103663_g1_i1	c102198_g1_i1	c103878_g1_i1	c206844_g1_i1	c103476_g1_i1	c101550_g1_i1	c107282_g1_i1	c138681_g1_i2	c129827_g1_i1	c105039_g1_i1	c113215_g1_i1
c137289_g3_i1	c102102_g1_i1	c100993_g1_i1	c103722_g1_i1	c104031_g1_i2	c102297_g1_i2	c132538_g1_i1	c154823_g1_i1	c105761_g1_i1	c101658_g1_i1	c140333_g2_i3	c124362_g1_i1	c73616_g1_i1	c105237_g1_i1	c116247_g1_i1
c138261_g9_i1	c102257_g1_i1	c101139_g1_i1	c77161_g1_i1	c104555_g1_i1	c102436_g1_i1	c128221_g1_i1	c102839_g1_i1	c105912_g1_i1	c101665_g1_i1	c140716_g1_i3	c135041_g1_i1	c129749_g2_i1	c105359_g2_i1	c132934_g1_i2
c131633_g2_i1	c102260_g1_i1	c101297_g1_i1	c68231_g1_i1	c104685_g1_i1	c102755_g1_i1	c140811_g2_i3	c128935_g1_i2	c106853_g1_i1	c102069_g1_i2	c133305_g1_i1	c105798_g1_i1	c133373_g1_i3	c105556_g1_i1	c92751_g1_i1
c139172_g3_i1	c102260_g1_i2	c101306_g1_i1	c206864_g1_i1	c105010_g1_i1	c102755_g1_i2	c198274_g1_i1	c123436_g1_i1	c107474_g1_i1	c102234_g2_i1	c137274_g2_i1	c101513_g1_i1	c126990_g1_i1	c106836_g2_i1	c112339_g1_i2
c131388_g1_i1	c102461_g2_i1	c101613_g1_i1	c87661_g1_i1	c105405_g1_i1	c103233_g1_i1	c139110_g1_i1	c139100_g4_i1	c107725_g1_i2	c102490_g1_i1	c94545_g1_i2	c115708_g1_i1	c137223_g5_i1	c106853_g2_i1	c130879_g1_i3
c117947_g1_i1	c102461_g2_i2	c101624_g1_i1	c135368_g2_i1	c106317_g1_i1	c103233_g1_i2	c39810_g1_i1	c132401_g3_i1	c108028_g1_i1	c102744_g1_i2	c124196_g1_i1	c135041_g1_i3	c128451_g1_i1	c107450_g1_i2	c136563_g1_i1
c137289_g1_i1	c102952_g1_i1	c101681_g1_i1	c144322_g1_i1	c106438_g1_i1	c103437_g1_i1	c138252_g1_i11	c105232_g1_i1	c108028_g1_i2	c102812_g1_i1	c137274_g2_i5	c138496_g1_i2	c127228_g1_i1	c107748_g1_i1	c2770_g1_i1
c105783_g1_i1	c103480_g1_i2	c101743_g1_i1	c139824_g1_i2	c106579_g2_i1	c104092_g1_i1	c125588_g1_i1	c42800_g1_i1	c108874_g1_i1	c102823_g2_i2	c90783_g1_i1	c140934_g5_i1	c134975_g2_i1	c108013_g2_i2	c136577_g1_i5
c126377_g2_i3	c103484_g1_i1	c101858_g1_i2	c129768_g1_i1	c106850_g1_i1	c104924_g1_i1	c134095_g3_i1	c109024_g1_i1	c109411_g1_i2	c102877_g2_i1	c122180_g1_i1	c94545_g1_i1	c168472_g1_i1	c108118_g1_i1	c131867_g3_i1
c134176_g3_i1	c103739_g1_i1	c102002_g1_i1	c138048_g1_i1	c106850_g1_i4	c105382_g1_i1	c183858_g1_i1	c133019_g1_i2	c109908_g1_i2	c102990_g1_i3	c186938_g1_i1	c138114_g1_i1	c137223_g1_i1	c108401_g1_i1	c114055_g1_i1
c1819_g1_i1	c104001_g1_i1	c102093_g1_i1	c115510_g1_i2	c106977_g1_i1	c105382_g1_i2	c101671_g1_i2	c140376_g4_i1	c110027_g1_i1	c103015_g1_i1	c127631_g1_i2	c123425_g1_i1	c140802_g1_i2	c108774_g1_i1	c209870_g1_i1
c114846_g2_i1	c104052_g1_i1	c102244_g1_i1	c77161_g2_i1	c108412_g1_i1	c105382_g1_i3	c135874_g1_i2	c105935_g1_i1	c110247_g2_i2	c103015_g1_i2	c114331_g1_i2	c135711_g5_i1	c140802_g1_i4	c108933_g2_i1	c139600_g1_i7
c193981_g1_i1	c104058_g1_i1	c102487_g1_i2	c139473_g2_i2	c108550_g1_i4	c106392_g1_i3	c136585_g1_i1	c126041_g1_i1	c110385_g1_i3	c103423_g3_i1	c130409_g1_i1	c21399_g1_i1	c125527_g1_i2	c109010_g1_i2	c140502_g7_i1
c138627_g3_i5	c104648_g2_i1	c102802_g1_i1	c141135_g3_i1	c109095_g1_i1	c108178_g1_i1	c134095_g2_i1	c100487_g1_i1	c110471_g1_i1	c103522_g1_i1	c122676_g1_i1	c130026_g3_i1	c141304_g2_i2	c109326_g1_i1	c140158_g2_i2
c135448_g1_i1	c104766_g2_i1	c102848_g1_i1	c143859_g1_i1	c110911_g1_i1	c108273_g1_i2	c95000_g1_i1	c143794_g1_i1	c111649_g1_i1	c103684_g2_i1	c129558_g1_i1	c47790_g1_i1	c213462_g1_i1	c109349_g1_i1	c141480_g3_i2
c102944_g1_i1	c104969_g1_i2	c102869_g2_i1	c100215_g1_i1	c111184_g2_i1	c108308_g1_i1	c115804_g1_i1	c124148_g1_i3	c111995_g2_i2	c104453_g1_i1	c104434_g1_i1	c131949_g2_i1	c133255_g2_i4	c109411_g1_i1	c155067_g1_i1
c139448_g3_i2	c105000_g1_i1	c102880_g1_i1	c207087_g1_i1	c111966_g1_i1	c108358_g1_i2	c128769_g1_i1	c115510_g1_i1	c112565_g1_i1	c104686_g1_i1	c133436_g2_i1	c137388_g7_i5	c124867_g1_i1	c109843_g1_i1	c133758_g1_i2
c135938_g1_i3	c105018_g1_i1	c102998_g1_i1	c128741_g1_i1	c113304_g1_i1	c108591_g2_i1	c130028_g1_i2	c156286_g1_i1	c112966_g3_i2	c104686_g1_i2	c137299_g2_i1	c140041_g2_i2	c141304_g2_i1	c11024_g1_i1	c140766_g5_i1
c140767_g4_i2	c105277_g1_i1	c103003_g1_i1	c141135_g3_i4	c114329_g2_i1	c108706_g1_i1	c129501_g1_i2	c133019_g1_i1	c113219_g1_i1	c104745_g1_i1	c94697_g1_i1	c114035_g2_i1	c134975_g3_i3	c110748_g1_i1	c56417_g1_i1
c40231_g1_i1	c105277_g1_i2	c103072_g1_i1	c132999_g2_i1	c115432_g1_i2	c108850_g2_i1	c115077_g2_i1	c127659_g1_i1	c113464_g1_i1	c104798_g1_i1	c124261_g2_i1	c5671_g1_i1	c140372_g3_i7	c111366_g2_i1	c140687_g2_i2
c138580_g4_i4	c105418_g1_i1	c103153_g1_i1	c132169_g1_i3	c115616_g1_i2	c108850_g2_i2	c134095_g4_i1	c102760_g1_i1	c113548_g1_i1	c104970_g1_i1	c139703_g2_i1	c117849_g1_i2	c136977_g2_i2	c111662_g1_i1	c130058_g2_i1
c137298_g1_i1	c105546_g1_i1	c103263_g2_i1	c128666_g1_i1	c116643_g1_i1	c108980_g1_i2	c100215_g2_i1	c79711_g1_i1	c113729_g1_i1	c105260_g1_i1	c123233_g1_i1	c104934_g1_i1	c107425_g1_i1	c111662_g1_i2	c139422_g4_i1
c167867_g1_i1	c105547_g1_i1	c103305_g1_i1	c130066_g1_i1	c116789_g1_i1	c109115_g1_i1	c122105_g1_i1	c180954_g1_i1	c113803_g2_i2	c105297_g1_i1	c131073_g1_i1	c102971_g1_i1	c198531_g1_i1	c111793_g1_i1	c141663_g2_i1
c105936_g1_i1	c105668_g1_i1	c103422_g1_i1	c194069_g1_i1	c116789_g2_i1	c109368_g1_i1	c115077_g2_i2	c171292_g1_i1	c114040_g1_i2	c105353_g1_i1	c130660_g1_i1	c127359_g1_i3	c182981_g1_i1	c111995_g2_i1	c104558_g1_i1
c131274_g1_i1	c105690_g1_i1	c103664_g1_i1	c116702_g2_i1	c116821_g1_i1	c109530_g1_i3	c132169_g1_i4	c139057_g6_i2	c114060_g1_i1	c105353_g1_i2	c117398_g1_i1	c127692_g1_i2	c135714_g3_i1	c113576_g1_i1	c138345_g2_i1
c120685_g1_i1	c105707_g1_i1	c103686_g1_i1	c134766_g1_i1	c117171_g2_i1	c109768_g1_i1	c139154_g1_i1	c138601_g1_i3	c114287_g1_i1	c105441_g1_i2	c52042_g1_i1	c94762_g1_i1	c141304_g2_i3	c114060_g1_i3	c127143_g1_i1
c51225_g1_i1	c105712_g1_i1	c103876_g1_i1	c104551_g1_i1	c117228_g1_i2	c110290_g1_i1	c1995_g1_i1	c124148_g1_i2	c114650_g1_i1	c105524_g2_i1	c136439_g2_i1	c126594_g1_i1	c140802_g1_i3	c115126_g1_i1	c129117_g1_i1
c40402_g1_i1	c105828_g1_i1	c103983_g1_i1	c135714_g3_i2	c117490_g1_i1	c110471_g1_i2	c133573_g1_i2	c51335_g1_i1	c114961_g1_i1	c105680_g1_i1	c136258_g2_i1	c137587_g2_i1	c132491_g4_i1	c115239_g1_i1	c202052_g1_i1
c108606_g1_i1	c105914_g1_i1	c104320_g1_i1	c119740_g1_i1	c117510_g1_i1	c110482_g1_i1	c81029_g1_i1	c133127_g3_i1	c115070_g1_i2	c106115_g1_i2	c137679_g1_i2	c141608_g1_i1	c140802_g1_i1	c115239_g1_i2	c137819_g1_i1
c131274_g1_i2	c105970_g1_i1	c104320_g1_i2	c114980_g1_i1	c117640_g1_i3	c110482_g1_i2	c134095_g1_i2	c138049_g1_i1	c115074_g1_i2	c106315_g1_i1	c127191_g1_i1	c134603_g3_i1	c127086_g1_i2	c115279_g3_i1	c44126_g1_i1
c127763_g1_i1	c106136_g1_i1	c104354_g1_i1	c144978_g1_i1	c117718_g1_i1	c110919_g1_i1	c115009_g1_i1	c133127_g3_i2	c115158_g1_i1	c106362_g1_i1	c119891_g1_i1	c130264_g1_i1	c77527_g1_i1	c115635_g1_i1	c127878_g4_i2
c136215_g1_i1	c106668_g1_i1	c104440_g1_i1	c113391_g2_i1	c117969_g1_i2	c111479_g1_i2	c141484_g3_i1	c112965_g1_i1	c115205_g1_i2	c106392_g1_i2	c138367_g1_i1	c20396_g1_i1	c169931_g1_i1	c116073_g1_i1	c125384_g1_i3
c81224_g1_i1	c106850_g1_i3	c104486_g1_i1	c133430_g1_i1	c118022_g1_i1	c111597_g1_i1	c105121_g1_i1	c100487_g1_i2	c115292_g1_i2	c106444_g1_i1	c116912_g1_i2	c134603_g3_i2	c36259_g1_i1	c116097_g1_i1	c135414_g1_i3
c66415_g1_i1	c106913_g1_i1	c104554_g1_i1	c181646_g1_i1	c118211_g1_i2	c111699_g1_i1	c134914_g2_i1	c129854_g1_i1	c115356_g1_i1	c106665_g1_i2	c104985_g1_i1	c125490_g1_i1	c140125_g2_i1	c116097_g1_i2	c20668_g1_i1
c140767_g4_i1	c106978_g1_i1	c104724_g1_i1	c68479_g1_i2	c118236_g1_i1	c112177_g1_i1	c136209_g2_i3	c140155_g3_i1	c115563_g1_i2	c106684_g1_i1	c121899_g1_i1	c132217_g3_i1	c134486_g1_i2	c116105_g1_i2	c136235_g1_i4
c108577_g1_i1	c107004_g1_i1	c104847_g1_i2	c136977_g1_i1	c118334_g1_i1	c112278_g1_i1	c128068_g1_i1	c130409_g1_i3	c115635_g2_i1	c106836_g1_i1	c138049_g1_i2	c141065_g1_i2	c140802_g2_i1	c116126_g1_i1	c141424_g1_i2
c168374_g1_i1	c108013_g1_i1	c105024_g1_i1	c133689_g1_i2	c118993_g1_i2	c112491_g1_i1	c156415_g1_i1	c137092_g3_i1	c115862_g1_i1	c106843_g1_i1	c130560_g4_i1	c207685_g1_i1	c135590_g6_i3	c116134_g1_i2	c136709_g2_i1
c130954_g1_i1	c108013_g2_i1	c105399_g1_i2	c132796_g1_i1	c119550_g1_i2	c113069_g1_i1	c135874_g1_i1	c209427_g1_i1	c116039_g1_i2	c106902_g1_i1	c111238_g3_i1	c137236_g1_i1	c101636_g1_i1	c116467_g1_i2	c115440_g3_i2
c114836_g1_i1	c108043_g1_i1	c105766_g1_i1	c122683_g1_i2	c119905_g1_i1	c113266_g1_i1	c138464_g1_i1	c132236_g1_i1	c116110_g1_i1	c106967_g1_i1	c116765_g1_i1	c135914_g1_i1	c132852_g1_i2	c116615_g1_i2	c137775_g1_i2
c108332_g1_i1	c108346_g1_i1	c105851_g1_i1	c141135_g3_i2	c120033_g1_i1	c113363_g1_i1	c197084_g1_i1	c168290_g1_i1	c116110_g1_i2	c106967_g1_i2	c138957_g1_i4	c127739_g1_i1	c121997_g2_i1	c116626_g1_i2	c100149_g1_i1
c129393_g2_i1	c108559_g1_i1	c105926_g1_i1	c139824_g2_i1	c120033_g1_i2	c113824_g2_i1	c136140_g2_i1	c130171_g1_i2	c116133_g1_i2	c107117_g1_i1	c109378_g1_i1	c127692_g1_i1	c102446_g2_i1	c116936_g1_i2	c113284_g1_i2
c128485_g1_i2	c108805_g1_i1	c106067_g1_i1	c138269_g1_i1	c120033_g1_i3	c113832_g1_i1	c139824_g1_i1	c130221_g1_i1	c116329_g1_i2	c107146_g1_i2	c129558_g1_i2	c125106_g1_i1	c141530_g1_i1	c116987_g1_i4	c138153_g1_i4
c139329_g14_i1	c109382_g1_i1	c106163_g1_i1	c50297_g1_i1	c120176_g3_i1	c113999_g1_i2	c130028_g1_i1	c106576_g1_i1	c116564_g1_i1	c107340_g1_i1	c129350_g1_i1	c141705_g1_i1	c103729_g1_i1	c117077_g2_i1	c132695_g1_i1
c138627_g3_i2	c109390_g1_i1	c106219_g1_i1	c133665_g1_i3	c120267_g1_i1	c114059_g2_i1	c130823_g1_i1	c138533_g2_i1	c116615_g1_i1	c107361_g1_i1	c129751_g1_i1	c141319_g1_i5	c140219_g1_i3	c117370_g1_i1	c138153_g1_i6
c107431_g1_i1	c109656_g1_i1	c106363_g2_i1	c115837_g1_i1	c120321_g1_i2	c114085_g1_i1	c129326_g1_i1	c168995_g1_i1	c117174_g1_i1	c107361_g1_i3	c116652_g2_i2	c132837_g2_i1	c132135_g1_i1	c117502_g1_i1	c138148_g1_i7
c129196_g1_i1	c109756_g1_i1	c106501_g1_i1	c127289_g2_i1	c120485_g2_i1	c114202_g1_i1	c60232_g1_i1	c47923_g1_i1	c117208_g1_i2	c107495_g1_i1	c114661_g1_i2	c47925_g1_i1	c139270_g1_i1	c117571_g1_i1	c114275_g1_i1
c138261_g8_i3	c109791_g2_i1	c106501_g1_i2	c139279_g10_i1	c120519_g1_i2	c114264_g1_i1	c123464_g1_i1	c123248_g1_i1	c117228_g1_i1	c107495_g1_i2	c1682_g1_i1	c134367_g1_i1	c133373_g1_i1	c117769_g3_i1	c140279_g1_i5
c207228_g1_i1	c109791_g2_i2	c106537_g1_i2	c127442_g1_i1	c120746_g1_i2	c114303_g1_i1	c4994_g1_i1	c127474_g1_i1	c117579_g1_i1	c107657_g1_i1	c136258_g2_i2	c106272_g1_i1	c37718_g1_i1	c117789_g1_i1	c124877_g1_i2
c132547_g3_i1	c109885_g1_i1	c106539_g1_i1	c104499_g1_i1	c120850_g1_i1	c114303_g1_i3	c215232_g1_i1	c168694_g1_i1	c117632_g1_i1	c107717_g1_i1	c19762_g1_i1	c140743_g3_i2	c125857_g1_i2	c118299_g1_i1	c122134_g1_i1
c136372_g6_i1	c109887_g1_i1	c106747_g1_i1	c126521_g1_i2	c121894_g1_i1	c114342_g1_i1	c134221_g1_i1	c137335_g3_i1	c117632_g1_i2	c107725_g1_i1	c126003_g1_i1	c138920_g1_i3	c140219_g1_i2	c118339_g1_i1	c122814_g1_i1
c167833_g1_i1	c109974_g2_i1	c106872_g2_i1	c96529_g1_i1	c121942_g1_i1	c114452_g1_i1	c141393_g2_i2	c131668_g3_i1	c117859_g1_i1	c107737_g1_i1	c137679_g1_i1	c124696_g1_i1	c76698_g1_i1	c118365_g1_i1	c135211_g1_i3
c77218_g1_i1	c109976_g1_i2	c106876_g1_i2	c75485_g1_i1	c122604_g1_i3	c114537_g1_i1	c124378_g1_i1	c134191_g1_i2	c117876_g1_i2	c107763_g1_i1	c186159_g1_i1	c135226_g2_i5	c133162_g1_i1	c118400_g1_i3	c136577_g1_i6
c109239_g1_i1	c110019_g1_i1	c106931_g1_i1	c112673_g1_i1	c122610_g1_i2	c114596_g1_i2	c136096_g1_i2	c129608_g1_i1	c117969_g1_i1	c107763_g1_i3	c207593_g1_i1	c108448_g1_i2	c124855_g1_i2	c118408_g1_i1	c138153_g1_i1
c133958_g2_i1	c110337_g2_i1	c107092_g1_i1	c135972_g1_i1	c122779_g1_i1	c114790_g1_i4	c48493_g1_i1	c124148_g1_i1	c118129_g1_i1	c107860_g1_i1	c131668_g2_i2	c40457_g1_i1	c115408_g1_i2	c118424_g1_i1	c132185_g1_i3
c194018_g1_i1	c110454_g1_i1	c107191_g1_i1	c140323_g1_i5	c122779_g1_i3	c114851_g1_i1	c130823_g1_i2	c161251_g1_i1	c118343_g1_i2	c108099_g1_i1	c116652_g2_i1	c141420_g2_i2	c76698_g2_i1	c118747_g2_i1	c139629_g1_i2
c21503_g1_i1	c110842_g2_i1	c107232_g1_i2	c130776_g1_i1	c122846_g1_i1	c114873_g2_i1	c134955_g2_i3	c136768_g5_i1	c118346_g1_i3	c108127_g1_i1	c141546_g1_i1	c131454_g2_i2	c127745_g1_i2	c118762_g1_i1	c109393_g1_i1
c142400_g1_i1	c110927_g1_i1	c107293_g1_i1	c133127_g3_i3	c123021_g1_i3	c115214_g1_i1	c114449_g1_i1	c118215_g1_i1	c118424_g1_i4	c108358_g1_i3	c141603_g1_i4	c2468_g1_i1	c21391_g1_i1	c118762_g1_i2	c126997_g1_i1
c131282_g4_i1	c111028_g1_i1	c107356_g1_i1	c114406_g1_i1	c123025_g1_i2	c115302_g1_i1	c195482_g1_i1	c140716_g1_i1	c118424_g1_i5	c108405_g1_i1	c140716_g1_i5	c112897_g2_i1	c127745_g1_i1	c118991_g2_i1	c125702_g1_i1
c167813_g1_i1	c111121_g1_i1	c107409_g1_i2	c141313_g2_i2	c123356_g1_i1	c115527_g1_i1	c114570_g1_i1	c94996_g1_i1	c118424_g1_i6	c108438_g1_i1	c129751_g1_i2	c103449_g1_i1	c134160_g1_i1	c11911_g1_i1	c104742_g1_i3
c69096_g1_i1	c111250_g2_i1	c107532_g1_i1	c130621_g2_i2	c123356_g1_i2	c115527_g2_i1	c117452_g1_i2	c125161_g2_i1	c118554_g1_i3	c108810_g1_i1	c208002_g1_i1	c132274_g1_i1	c139216_g1_i1	c119143_g2_i1	c133758_g1_i1
c133259_g4_i1	c111353_g1_i1	c107584_g1_i1	c113391_g1_i1	c123572_g3_i1	c115527_g2_i3	c132999_g2_i2	c78675_g1_i1	c119323_g1_i1	c108869_g1_i1	c24948_g1_i1	c133301_g1_i3	c158425_g1_i1	c119325_g2_i1	c139655_g3_i5
c169277_g1_i1	c111401_g1_i3	c107585_g1_i1	c122319_g2_i1	c123630_g1_i1	c115654_g1_i1	c74113_g1_i1	c105488_g1_i1	c119357_g1_i1	c108998_g1_i2	c116652_g2_i3	c133301_g1_i2	c139229_g4_i1	c119558_g1_i1	c124598_g1_i1
c132031_g5_i1	c111757_g1_i1	c107611_g1_i1	c125479_g1_i1	c123669_g1_i1	c115914_g2_i1	c130028_g1_i3	c137478_g2_i2	c119375_g1_i1	c109078_g1_i1	c128899_g1_i1	c127699_g1_i2	c125527_g1_i1	c119600_g1_i1	c131948_g1_i1
c130123_g1_i2	c111758_g1_i1	c107993_g1_i1	c129057_g1_i2	c123784_g1_i1	c116017_g1_i1	c3069_g1_i1	c24854_g1_i1	c119375_g1_i2	c109459_g2_i1	c131454_g2_i4	c156887_g1_i1	c115171_g1_i2	c119801_g2_i1	c137982_g3_i1
c134054_g1_i3	c112081_g1_i1	c108287_g1_i1	c135922_g2_i2	c123834_g1_i1	c116017_g1_i2	c126548_g1_i1	c48085_g1_i1	c119632_g1_i2	c109484_g1_i1	c129751_g1_i4	c48009_g1_i1	c137470_g1_i1	c120236_g1_i2	c140821_g1_i2
c138666_g3_i1	c112203_g1_i2	c108542_g1_i1	c141683_g5_i1	c123964_g1_i3	c116026_g1_i1	c115533_g1_i1	c131669_g1_i1	c119783_g1_i3	c109584_g1_i1	c58238_g1_i1	c126594_g1_i2	c182306_g1_i1	c120316_g1_i1	c139151_g2_i1
c67352_g1_i1	c112461_g2_i1	c108600_g1_i1	c139698_g1_i3	c124264_g1_i1	c116393_g1_i2	c125189_g2_i1	c138118_g1_i7	c119992_g1_i1	c109584_g1_i3	c140150_g1_i1	c139770_g1_i2	c135568_g1_i2	c120316_g1_i2	c131664_g1_i1
c132719_g1_i1	c112592_g1_i1	c108754_g1_i1	c140843_g3_i1	c124366_g1_i1	c116415_g3_i2	c134486_g1_i1	c140009_g2_i2	c120329_g1_i1	c109754_g1_i1	c135827_g1_i2	c135012_g3_i3	c112303_g2_i1	c120344_g1_i1	c139710_g6_i2
c124129_g1_i1	c113210_g1_i1	c108819_g1_i1	c44576_g1_i1	c124432_g1_i1	c116564_g1_i2	c70873_g1_i1	c133491_g1_i3	c120350_g1_i1	c110000_g1_i1	c139418_g3_i2	c181144_g1_i1	c114291_g2_i1	c120704_g2_i1	c140648_g2_i1
c134054_g1_i1	c113346_g1_i1	c108861_g2_i1	c126203_g1_i1	c124628_g1_i1	c117047_g2_i1	c138990_g4_i2	c55624_g1_i1	c120386_g1_i2	c110036_g1_i1	c56553_g1_i1	c132041_g1_i1	c130092_g2_i1	c120704_g2_i3	c135923_g5_i1
c207126_g1_i1	c113381_g1_i1	c108976_g1_i1	c141156_g1_i8	c124831_g1_i1	c117134_g1_i1	c120013_g1_i1	c77375_g1_i1	c120710_g1_i1	c110308_g1_i1	c135129_g1_i1	c168717_g1_i1	c8729_g1_i1	c120782_g1_i3	c132863_g1_i1
c119062_g1_i1	c113439_g1_i1	c109079_g1_i1	c138919_g1_i1	c124931_g1_i1	c117174_g1_i3	c127696_g2_i1	c135252_g1_i1	c120782_g1_i1	c110326_g1_i1	c130660_g1_i3	c127159_g1_i1	c107865_g1_i1	c120874_g2_i1	c122435_g3_i1
c119118_g1_i1	c113662_g1_i1	c109161_g1_i1	c120935_g2_i1	c125133_g1_i1	c117488_g1_i1	c139182_g1_i1	c117639_g1_i1	c120798_g1_i1	c110560_g1_i1	c136223_g5_i1	c139770_g1_i4	c136670_g1_i1	c121805_g1_i1	c127834_g2_i1
c93525_g1_i1	c113669_g1_i1	c109262_g1_i1	c139643_g1_i1	c125234_g1_i3	c117619_g1_i2	c181137_g1_i1	c140265_g1_i1	c120924_g1_i2	c110602_g1_i1	c200086_g1_i1	c127359_g1_i2	c72292_g1_i2	c122000_g1_i1	c123123_g1_i1
c207984_g1_i1	c11379_g2_i1	c109298_g1_i1	c140183_g1_i3	c125313_g1_i1	c117841_g1_i2	c136096_g1_i4	c131081_g1_i1	c120927_g1_i1	c110636_g1_i2	c127986_g2_i1	c117562_g1_i2	c150172_g1_i1	c122423_g1_i2	c114396_g1_i3
c136041_g1_i1	c113989_g1_i1	c109298_g1_i2	c127867_g2_i1	c125412_g1_i1	c118114_g1_i1	c213570_g1_i1	c119563_g1_i1	c121150_g1_i2	c110696_g1_i1	c120112_g1_i1	c117136_g1_i1	c117877_g2_i2	c122564_g1_i1	c123143_g1_i1
c138276_g2_i1	c113989_g1_i2	c109320_g1_i1	c117452_g1_i1	c125412_g2_i1	c118114_g1_i2	c135649_g2_i2	c140496_g3_i1	c121173_g1_i1	c110768_g1_i1	c136399_g1_i1	c139652_g4_i2	c140542_g4_i1	c122564_g1_i2	c125492_g1_i1
c137342_g2_i2	c113989_g1_i3	c109908_g1_i1	c138566_g3_i1	c125632_g1_i1	c118267_g1_i1	c200632_g1_i1	c133237_g2_i1	c121383_g1_i1	c110851_g1_i1	c141131_g3_i1	c140328_g2_i7	c133021_g1_i1	c122824_g1_i1	c53642_g1_i1
c140722_g3_i1	c114015_g1_i1	c110079_g1_i1	c135827_g2_i1	c125632_g1_i2	c118313_g1_i2	c119904_g1_i2	c138252_g1_i10	c121949_g1_i1	c110857_g1_i1	c127631_g1_i1	c131531_g1_i3	c115116_g1_i1	c122947_g1_i1	c139629_g1_i3
c42162_g1_i1	c114087_g1_i4	c110185_g1_i1	c127557_g1_i1	c125691_g1_i2	c118335_g1_i2	c123530_g1_i1	c21651_g1_i1	c122235_g1_i1	c110897_g1_i1	c138367_g1_i4	c143647_g1_i1	c138795_g1_i1	c122974_g2_i1	c135568_g2_i2
c77662_g1_i1	c114164_g1_i1	c110323_g1_i1	c97271_g1_i1	c125792_g1_i1	c118346_g1_i1	c135590_g6_i1	c181104_g1_i1	c122235_g1_i4	c110897_g1_i2	c139600_g1_i3	c138015_g1_i1	c88958_g1_i1	c123027_g1_i2	c114408_g1_i1
c136120_g1_i1	c114278_g1_i1	c110985_g1_i1	c140349_g3_i9	c125997_g1_i3	c118383_g1_i2	c130474_g1_i2	c105748_g1_i1	c122266_g2_i1	c110898_g1_i1	c141625_g1_i3	c128418_g1_i1	c28013_g1_i1	c123050_g2_i1	c49713_g2_i1
c134397_g1_i2	c114286_g2_i1	c111051_g1_i1	c138118_g1_i6	c126060_g1_i2	c118397_g1_i1	c138137_g4_i1	c141357_g1_i1	c122272_g1_i1	c111113_g1_i1	c139320_g1_i1	c134327_g1_i1	c140308_g1_i2	c123082_g1_i3	c94258_g1_i1
c154812_g1_i1	c114307_g1_i1	c111318_g1_i1	c135922_g2_i1	c126251_g1_i2	c118409_g1_i1	c96529_g2_i1	c113350_g1_i1	c122314_g1_i1	c111171_g1_i1	c141137_g2_i4	c139652_g4_i3	c136745_g1_i1	c123143_g1_i2	c139410_g1_i4
c136637_g1_i1	c114502_g1_i1	c111401_g1_i1	c135922_g1_i1	c126371_g1_i2	c118429_g2_i3	c172965_g1_i1	c141976_g1_i1	c122385_g1_i1	c111232_g1_i2	c129337_g1_i1	c212951_g1_i1	c128451_g1_i2	c123214_g1_i1	c135404_g2_i1
c135497_g1_i1	c114572_g1_i2	c111564_g1_i1	c133973_g1_i1	c126443_g2_i1	c118437_g1_i1	c134367_g1_i2	c138440_g3_i2	c122415_g1_i1	c111249_g1_i1	c172511_g1_i1	c131225_g1_i2	c140156_g1_i3	c123268_g4_i1	c140632_g3_i1
c7473_g2_i1	c114648_g2_i1	c111623_g2_i1	c136097_g1_i1	c126549_g1_i2	c118476_g1_i1	c130481_g3_i1	c139329_g5_i1	c122551_g1_i1	c111249_g1_i2	c124329_g1_i1	c136040_g3_i1	c196626_g1_i1	c123334_g2_i1	c139410_g1_i1
c72520_g1_i1	c114659_g1_i1	c111961_g1_i1	c142533_g1_i1	c126684_g1_i2	c118488_g1_i1	c127143_g1_i2	c140970_g6_i1	c122649_g1_i1	c111584_g2_i1	c141456_g1_i2	c132185_g1_i2	c139229_g3_i1	c123477_g2_i1	c133927_g1_i2
c102872_g1_i1	c114659_g1_i2	c112007_g2_i1	c24993_g1_i1	c126786_g1_i1	c118488_g3_i1	c40163_g1_i1	c122766_g1_i2	c122699_g1_i1	c111766_g2_i1	c140271_g1_i2	c66642_g1_i1	c116806_g1_i1	c123533_g1_i1	c140279_g1_i3
c138666_g3_i2	c114727_g1_i1	c112144_g1_i1	c140219_g1_i1	c126873_g1_i2	c118554_g1_i2	c124619_g1_i2	c95072_g1_i1	c122704_g1_i1	c111772_g1_i4	c55610_g1_i1	c140800_g1_i1	c139872_g2_i2	c123563_g1_i2	c141573_g4_i1
c103119_g1_i1	c114832_g1_i1	c112238_g1_i1	c181741_g1_i1	c126873_g1_i3	c118632_g2_i1	c199407_g1_i1	c207475_g1_i1	c122737_g1_i2	c111778_g1_i1	c117000_g1_i1	c126581_g2_i1	c117433_g2_i1	c123606_g1_i2	c78492_g1_i1
c137868_g2_i3	c114843_g1_i1	c112276_g1_i2	c112632_g1_i2	c127004_g1_i1	c118661_g1_i1	c101556_g1_i1	c187821_g1_i1	c122788_g1_i1	c111802_g1_i1	c135186_g3_i1	c122996_g1_i1	c121015_g1_i1	c123624_g2_i1	c135522_g1_i1
c130735_g1_i1	c115053_g1_i1	c112732_g1_i1	c122587_g1_i1	c127008_g1_i1	c118881_g1_i2	c126957_g1_i1	c134191_g1_i1	c122843_g1_i2	c111802_g1_i2	c118748_g1_i3	c118816_g1_i1	c145667_g1_i1	c123807_g1_i1	c130340_g1_i1
c120325_g1_i1	c115097_g1_i3	c112732_g1_i2	c134955_g2_i4	c127212_g1_i1	c118984_g1_i1	c67625_g1_i1	c140155_g1_i1	c122914_g2_i1	c111803_g1_i1	c133519_g2_i1	c132331_g2_i1	c146537_g1_i1	c123895_g1_i2	c122268_g1_i1
c132619_g4_i2	c115125_g1_i1	c112745_g1_i1	c138566_g3_i2	c127362_g1_i1	c119005_g1_i1	c136755_g1_i1	c133266_g1_i2	c122966_g1_i2	c112594_g1_i2	c133577_g1_i1	c138063_g1_i1	c130773_g2_i1	c123895_g1_i3	c127389_g1_i1
c134042_g1_i1	c115356_g2_i1	c112878_g1_i1	c132367_g1_i4	c127375_g1_i1	c119018_g1_i2	c140155_g2_i1	c138118_g1_i8	c123021_g1_i2	c112662_g1_i1	c140150_g1_i6	c124312_g1_i2	c94828_g1_i1	c123895_g1_i5	c2409_g1_i1
c53347_g1_i1	c115586_g1_i1	c112913_g1_i2	c126060_g1_i1	c127730_g1_i1	c119033_g1_i2	c135396_g2_i1	c134312_g1_i1	c123065_g1_i2	c112856_g1_i1	c140339_g2_i8	c126652_g1_i1	c139961_g1_i1	c123907_g1_i3	c121929_g1_i2
c77428_g1_i1	c115611_g1_i1	c113180_g1_i1	c125161_g1_i1	c127802_g2_i1	c119033_g1_i3	c128386_g2_i1	c59747_g1_i1	c123135_g2_i1	c112926_g1_i2	c114719_g1_i1	c141402_g2_i3	c127539_g1_i1	c123912_g1_i3	c135371_g2_i2
c180981_g1_i1	c115611_g1_i2	c113230_g1_i2	c7603_g1_i1	c127852_g1_i1	c119035_g1_i1	c134203_g1_i1	c135827_g1_i1	c123299_g1_i1	c112963_g1_i1	c127818_g1_i1	c137007_g1_i1	c99100_g2_i1	c124011_g1_i1	c140163_g1_i2
c194029_g1_i1	c115611_g2_i1	c113537_g1_i1	c141191_g1_i5	c127879_g1_i4	c119099_g1_i2	c123395_g1_i1	c96836_g1_i2	c123334_g3_i1	c113266_g1_i2	c94761_g1_i1	c181363_g1_i1	c139408_g1_i2	c124060_g1_i1	c137261_g1_i1
c138763_g1_i1	c115655_g1_i1	c113646_g1_i1	c121999_g1_i1	c128028_g1_i1	c119099_g2_i1	c50104_g1_i1	c89091_g1_i1	c123501_g1_i3	c113411_g1_i2	c127434_g1_i1	c124312_g1_i1	c67807_g1_i1	c124115_g1_i1	c140098_g1_i1
c155116_g1_i1	c115655_g1_i2	c113757_g1_i2	c196310_g1_i1	c128028_g1_i2	c119245_g1_i1	c141420_g2_i4	c136091_g2_i1	c123520_g1_i2	c113433_g1_i1	c111091_g1_i1	c139840_g1_i1	c141595_g1_i4	c124308_g1_i1	c112047_g4_i1
c133958_g2_i2	c115794_g1_i1	c113796_g1_i1	c138118_g1_i2	c128421_g1_i1	c119334_g1_i1	c130265_g2_i1	c122766_g1_i1	c123583_g1_i2	c113532_g1_i1	c99720_g1_i1	c138307_g2_i1	c60577_g2_i1	c124358_g1_i1	c131783_g2_i1
c105585_g1_i1	c115934_g1_i1	c114093_g1_i1	c114414_g1_i1	c128549_g2_i2	c119360_g1_i3	c132453_g2_i1	c134910_g1_i2	c123769_g1_i1	c113659_g1_i1	c135981_g1_i1	c2405_g1_i1	c139320_g4_i2	c124422_g1_i1	c139151_g2_i5
c120521_g1_i1	c115964_g1_i1	c114290_g1_i1	c127478_g1_i1	c128572_g1_i1	c119412_g1_i1	c136755_g1_i2	c130346_g2_i1	c123819_g2_i1	c113704_g1_i1	c111493_g1_i1	c140639_g1_i5	c141287_g1_i1	c124468_g1_i2	c21927_g1_i1
c138276_g2_i2	c116001_g1_i1	c114301_g1_i1	c139475_g1_i8	c128668_g1_i4	c119671_g2_i1	c124578_g1_i1	c133333_g1_i1	c124186_g1_i3	c113705_g1_i1	c61714_g1_i1	c169928_g1_i1	c116954_g3_i1	c124541_g1_i2	c96969_g1_i1
c141075_g2_i3	c116041_g1_i1	c114433_g1_i1	c135521_g1_i1	c128811_g1_i6	c119766_g1_i2	c133290_g1_i1	c118060_g1_i1	c124264_g1_i3	c113705_g1_i2	c134370_g1_i1	c116025_g1_i1	c123688_g1_i2	c124683_g1_i3	c152624_g1_i1
c119172_g1_i1	c116114_g1_i1	c114503_g1_i1	c140093_g1_i7	c128952_g2_i2	c119774_g1_i2	c50822_g1_i1	c117538_g1_i1	c124308_g1_i2	c113769_g1_i1	c141623_g1_i4	c141410_g1_i2	c108121_g3_i1	c124833_g1_i1	c113321_g1_i1
c131468_g1_i1	c116114_g1_i2	c114542_g1_i2	c121365_g2_i1	c128964_g1_i2	c119810_g1_i2	c132734_g2_i1	c119634_g1_i2	c124352_g1_i1	c113801_g1_i1	c136755_g1_i3	c126831_g2_i2	c141595_g1_i5	c124873_g1_i1	c109065_g1_i2
c154845_g1_i1	c116162_g1_i1	c114555_g1_i1	c139698_g1_i2	c129007_g2_i1	c119915_g2_i2	c12487_g1_i1	c119391_g1_i1	c124366_g1_i3	c113813_g1_i1	c122462_g2_i1	c133017_g1_i2	c137197_g2_i1	c124973_g1_i1	c123289_g1_i1
c135938_g1_i1	c116174_g1_i2	c114567_g2_i1	c81632_g1_i1	c129433_g1_i1	c119951_g1_i1	c123483_g1_i1	c21587_g1_i1	c124366_g1_i5	c113813_g2_i1	c126381_g1_i1	c130977_g1_i1	c139408_g1_i1	c125027_g2_i1	c102896_g1_i2
c121101_g1_i1	c116174_g1_i3	c114596_g1_i1	c139475_g1_i1	c129627_g1_i2	c120025_g1_i1	c136096_g1_i3	c129608_g2_i1	c124432_g1_i2	c113843_g1_i1	c141603_g1_i3	c140470_g2_i6	c131890_g2_i1	c125312_g1_i4	c138565_g1_i1
c193890_g1_i1	c116266_g1_i1	c114655_g1_i1	c106949_g1_i1	c129627_g1_i4	c120143_g1_i2	c123026_g1_i2	c136303_g1_i2	c124432_g1_i3	c113881_g1_i1	c141184_g1_i7	c118543_g1_i2	c141595_g1_i3	c125344_g1_i1	c131867_g1_i1
c118792_g1_i1	c116266_g1_i4	c114655_g1_i2	c133985_g1_i1	c12978_g1_i1	c120455_g1_i1	c118576_g1_i1	c140746_g1_i2	c124511_g1_i1	c114027_g1_i1	c110013_g1_i1	c132999_g1_i3	c99734_g1_i1	c125346_g1_i1	c135895_g1_i2
c129262_g1_i1	c116273_g1_i2	c114655_g1_i3	c3199_g1_i1	c129927_g1_i2	c120879_g1_i1	c126575_g1_i1	c41668_g2_i1	c124615_g1_i1	c114027_g2_i1	c104469_g1_i1	c116509_g1_i2	c58026_g1_i2	c125468_g1_i3	c56953_g1_i1
c125740_g1_i1	c116344_g1_i2	c114734_g1_i1	c138928_g1_i2	c129928_g1_i4	c120921_g3_i1	c118477_g1_i2	c118821_g1_i1	c124779_g1_i1	c114059_g1_i2	c135827_g3_i2	c74765_g1_i1	c210101_g1_i1	c125502_g1_i2	c87663_g1_i1
c1818_g1_i1	c116467_g1_i1	c114856_g1_i1	c139473_g3_i2	c129982_g1_i1	c121168_g1_i3	c133184_g1_i3	c132169_g1_i2	c124833_g1_i2	c114061_g1_i1	c137478_g2_i1	c121929_g1_i3	c125049_g1_i1	c125861_g1_i3	c170942_g1_i1
c23789_g1_i1	c116495_g1_i3	c115023_g1_i1	c108999_g1_i1	c130029_g2_i3	c121657_g1_i2	c145752_g1_i1	c138601_g1_i2	c125204_g1_i1	c114237_g1_i2	c2555_g1_i1	c138947_g2_i6	c94989_g1_i1	c125884_g1_i1	c125765_g1_i1
c194324_g1_i1	c116679_g1_i1	c115182_g1_i1	c168587_g1_i1	c130052_g1_i1	c122052_g1_i1	c103579_g1_i1	c140323_g1_i3	c125344_g2_i1	c114303_g1_i2	c103051_g1_i1	c197867_g1_i1	c130879_g1_i1	c126160_g1_i1	c133058_g3_i2
c125381_g2_i1	c116759_g1_i3	c11522_g1_i1	c181028_g1_i1	c130052_g1_i4	c122061_g1_i3	c141635_g1_i1	c123796_g1_i1	c125502_g1_i1	c114355_g1_i3	c134697_g1_i2	c133301_g1_i1	c134504_g1_i1	c126161_g1_i3	c123509_g1_i1
c135260_g1_i1	c116821_g1_i2	c115265_g1_i1	c130750_g2_i2	c130070_g1_i2	c122239_g2_i2	c144542_g1_i1	c122334_g2_i1	c125502_g1_i3	c114355_g1_i4	c117639_g2_i1	c122812_g2_i1	c141387_g1_i1	c126166_g1_i1	c133165_g1_i2
c167810_g1_i1	c116860_g1_i2	c115499_g1_i1	c121275_g1_i1	c130120_g1_i2	c122326_g1_i2	c184964_g1_i1	c194967_g1_i1	c125687_g1_i4	c114371_g1_i1	c120313_g1_i1	c130977_g1_i2	c103523_g1_i1	c126251_g1_i3	c5400_g1_i1
c129317_g2_i1	c116914_g1_i1	c115549_g1_i1	c127228_g2_i1	c130303_g1_i1	c122416_g1_i4	c135649_g2_i3	c112632_g1_i1	c125771_g1_i1	c114428_g1_i1	c139446_g1_i2	c132051_g3_i2	c108121_g2_i1	c126303_g1_i2	c126422_g1_i2
c118100_g3_i1	c116958_g2_i1	c115571_g1_i1	c135340_g2_i2	c130519_g2_i1	c122444_g1_i1	c123153_g1_i3	c106979_g1_i1	c125771_g1_i2	c114604_g1_i1	c20462_g2_i1	c112464_g1_i1	c141173_g1_i1	c126389_g1_i1	c130018_g1_i1
c116029_g1_i1	c116988_g1_i1	c115625_g1_i1	c137324_g1_i7	c130632_g2_i1	c122476_g2_i1	c120899_g1_i1	c120839_g1_i1	c125827_g1_i2	c114644_g1_i1	c130646_g1_i1	c104853_g1_i2	c102127_g1_i1	c126430_g2_i1	c140706_g2_i4
c139088_g2_i1	c116988_g1_i3	c115641_g1_i1	c118585_g1_i1	c130680_g2_i2	c122476_g2_i2	c137225_g1_i3	c112075_g1_i1	c125924_g1_i2	c114690_g1_i1	c130713_g1_i4	c127506_g1_i1	c140521_g1_i7	c126518_g1_i3	c139710_g6_i7
c70941_g1_i1	c117228_g1_i3	c115666_g1_i1	c140347_g1_i1	c130680_g2_i3	c122527_g1_i1	c181163_g1_i1	c135077_g1_i1	c125955_g1_i1	c114739_g1_i1	c129707_g2_i1	c134627_g1_i2	c140521_g1_i6	c126777_g3_i1	c140109_g2_i2
c43466_g1_i1	c117446_g1_i1	c115729_g1_i2	c117878_g1_i2	c130686_g1_i1	c122534_g1_i1	c21396_g1_i1	c133609_g1_i2	c126011_g2_i2	c114790_g1_i1	c132877_g1_i2	c138408_g2_i2	c140583_g1_i6	c127221_g1_i1	c107130_g1_i1
c126230_g1_i1	c117524_g1_i1	c115792_g1_i3	c139936_g1_i1	c131007_g1_i2	c122692_g1_i3	c115306_g1_i1	c120284_g1_i2	c126253_g1_i1	c114790_g1_i3	c87447_g1_i1	c119704_g1_i1	c140652_g2_i1	c127221_g1_i3	c133663_g2_i1
c131875_g2_i1	c117540_g1_i1	c115862_g2_i1	c98004_g1_i1	c131015_g1_i1	c122706_g1_i1	c116838_g1_i1	c84691_g1_i1	c126253_g1_i2	c114790_g1_i5	c131085_g2_i1	c134663_g1_i3	c139531_g1_i1	c127221_g1_i4	c134311_g1_i4
c193967_g1_i1	c117618_g1_i1	c115894_g1_i1	c136307_g1_i1	c131076_g1_i1	c122846_g1_i5	c119563_g2_i1	c133609_g1_i1	c126365_g1_i1	c114811_g1_i2	c91430_g1_i1	c86591_g1_i2	c139287_g1_i1	c127267_g2_i1	c207463_g1_i1
c137045_g1_i2	c117640_g1_i5	c115993_g1_i2	c130355_g2_i1	c131361_g1_i2	c122970_g1_i2	c114880_g1_i1	c141441_g3_i1	c126451_g1_i1	c114812_g1_i1	c140494_g2_i3	c141134_g1_i2	c140308_g1_i4	c127367_g1_i2	c132851_g2_i2
c131850_g1_i1	c117688_g1_i2	c116046_g1_i1	c130994_g1_i2	c131374_g3_i4	c123007_g1_i1	c129326_g1_i2	c200356_g1_i1	c126627_g1_i1	c114875_g1_i1	c139479_g1_i3	c140874_g1_i6	c136280_g1_i1	c127377_g1_i4	c139242_g4_i3
c181538_g1_i1	c117738_g1_i1	c116079_g1_i2	c129194_g1_i1	c131433_g3_i3	c123072_g1_i1	c134553_g1_i1	c138131_g1_i1	c126684_g1_i1	c114875_g1_i2	c195685_g1_i1	c138268_g1_i2	c119075_g1_i2	c127700_g1_i1	c119434_g2_i2
c21249_g1_i1	c117819_g2_i1	c116079_g1_i4	c139743_g2_i1	c131537_g1_i1	c123129_g1_i1	c136955_g1_i1	c130742_g3_i2	c126761_g1_i2	c114924_g1_i1	c115005_g1_i1	c140381_g1_i2	c111899_g1_i1	c127700_g1_i2	c117756_g1_i1
c135026_g1_i1	c117890_g1_i1	c116182_g2_i1	c146263_g1_i1	c131580_g3_i1	c123225_g1_i4	c138900_g1_i4	c133322_g1_i3	c126820_g1_i1	c114947_g1_i1	c117131_g3_i1	c127506_g1_i4	c139177_g4_i1	c127801_g2_i1	c112709_g1_i1
c127562_g1_i1	c11793_g1_i1	c116307_g1_i1	c129350_g2_i1	c131788_g1_i1	c123225_g1_i5	c140167_g1_i1	c133344_g1_i1	c126820_g1_i2	c114977_g1_i2	c125195_g1_i2	c139754_g4_i2	c191318_g1_i1	c127905_g1_i1	c126903_g1_i2
c118060_g1_i2	c117952_g1_i4	c116323_g1_i2	c133466_g2_i1	c131935_g2_i2	c123293_g3_i1	c132230_g1_i2	c123248_g2_i1	c126873_g1_i1	c115057_g1_i1	c21372_g1_i1	c115678_g2_i1	c106608_g1_i1	c127959_g1_i5	c128119_g1_i4
c138261_g8_i1	c117961_g1_i1	c116369_g2_i1	c140811_g2_i4	c132093_g2_i1	c123514_g1_i5	c131355_g1_i4	c108367_g1_i1	c126873_g1_i4	c115096_g1_i1	c118198_g1_i1	c135226_g2_i2	c138876_g1_i1	c127973_g1_i1	c141027_g2_i1
c25411_g1_i1	c117978_g1_i1	c116415_g3_i1	c147273_g1_i1	c132277_g1_i3	c123588_g1_i1	c136432_g1_i3	c119299_g1_i1	c127014_g1_i1	c115152_g1_i3	c120250_g1_i1	c134925_g2_i1	c59482_g1_i1	c128036_g2_i1	c124908_g1_i1
c108041_g1_i2	c118000_g1_i1	c116442_g1_i1	c208982_g1_i1	c132307_g1_i2	c123659_g1_i2	c138900_g1_i1	c36532_g1_i1	c127061_g1_i2	c115157_g1_i1	c132427_g1_i1	c122782_g1_i1	c104578_g1_i1	c128079_g1_i2	c139655_g3_i6
c68225_g1_i1	c118240_g1_i2	c116475_g1_i1	c124260_g2_i1	c132307_g1_i3	c123787_g1_i2	c141676_g3_i1	c68974_g1_i1	c127088_g1_i2	c115270_g1_i1	c133183_g1_i1	c137601_g3_i5	c138795_g1_i2	c128083_g1_i1	c141052_g2_i4
c130456_g2_i1	c118286_g2_i1	c116513_g2_i1	c104876_g1_i1	c132307_g1_i4	c123809_g1_i3	c138148_g1_i2	c141082_g1_i2	c127088_g2_i2	c115639_g1_i3	c181073_g1_i1	c138835_g2_i2	c207658_g1_i1	c128088_g1_i1	c137344_g3_i1
c137169_g1_i1	c118297_g1_i2	c116539_g1_i1	c127443_g1_i1	c132357_g2_i1	c123907_g1_i2	c132850_g1_i2	c21587_g1_i2	c127096_g3_i2	c115659_g1_i1	c124349_g1_i1	c139600_g1_i6	c141595_g1_i1	c128119_g1_i3	c80197_g1_i1
c132373_g5_i2	c118339_g2_i1	c116541_g2_i1	c141156_g1_i5	c132357_g2_i2	c123931_g1_i1	c74061_g1_i1	c138603_g2_i3	c127207_g1_i2	c115784_g1_i1	c141404_g3_i1	c133984_g1_i1	c106606_g1_i1	c128139_g3_i1	c84905_g1_i1
c77349_g1_i1	c118662_g1_i1	c116541_g4_i1	c131412_g1_i1	c132425_g1_i2	c123931_g1_i2	c130123_g2_i1	c138601_g1_i1	c127319_g1_i1	c115861_g1_i1	c137539_g1_i3	c135735_g2_i5	c134315_g1_i3	c128399_g1_i2	c112339_g1_i3
c106063_g1_i1	c118664_g1_i1	c116629_g1_i1	c128613_g1_i1	c132473_g1_i2	c124015_g1_i1	c132273_g1_i3	c140323_g1_i6	c127408_g2_i1	c116038_g1_i1	c11861_g1_i1	c127506_g1_i3	c137906_g2_i1	c128495_g1_i1	c6567_g1_i1
c114836_g1_i2	c118697_g1_i1	c116674_g1_i1	c54970_g1_i1	c132509_g1_i1	c124049_g1_i2	c120645_g1_i1	c139165_g1_i3	c127518_g1_i1	c116038_g1_i3	c119560_g1_i1	c198466_g1_i1	c137456_g1_i1	c128759_g1_i3	c124094_g1_i1
c107162_g1_i1	c118697_g1_i2	c116886_g1_i1	c127987_g1_i3	c132523_g1_i2	c124195_g1_i1	c140984_g1_i4	c120412_g1_i3	c127522_g2_i1	c116073_g1_i2	c95123_g1_i1	c136363_g1_i1	c181899_g1_i1	c128759_g1_i5	c194456_g1_i1
c138840_g2_i2	c118741_g1_i3	c116891_g1_i1	c131675_g1_i1	c132547_g2_i1	c124284_g2_i1	c132154_g1_i1	c133592_g1_i2	c127567_g1_i1	c116079_g1_i3	c126470_g1_i1	c136940_g1_i1	c118169_g1_i2	c128782_g3_i3	c138054_g2_i2
c140722_g3_i2	c118781_g1_i2	c116942_g1_i1	c132458_g1_i1	c132811_g1_i2	c124377_g1_i1	c116903_g1_i1	c133665_g1_i2	c127612_g1_i2	c116105_g1_i1	c57246_g1_i1	c124165_g1_i2	c135760_g1_i3	c128811_g1_i3	c113284_g1_i1
c180884_g1_i1	c118839_g1_i2	c117223_g1_i1	c127839_g3_i1	c132831_g2_i1	c124377_g1_i2	c127908_g3_i1	c132472_g1_i1	c127626_g2_i1	c116158_g1_i3	c123869_g2_i1	c140248_g1_i5	c140359_g1_i2	c128943_g1_i3	c127542_g2_i1
c120662_g1_i2	c119003_g1_i3	c117288_g1_i1	c131907_g1_i2	c132931_g7_i2	c124437_g2_i1	c131079_g1_i1	c125977_g1_i1	c127690_g1_i4	c116200_g1_i2	c136398_g1_i2	c76855_g1_i1	c119258_g1_i1	c128977_g4_i1	c141052_g2_i2
c126570_g1_i1	c119141_g1_i2	c117339_g1_i1	c130118_g1_i4	c132974_g2_i1	c124479_g2_i2	c173793_g1_i1	c109297_g1_i1	c127902_g1_i1	c116273_g1_i3	c106169_g1_i1	c132999_g1_i2	c134745_g2_i2	c129189_g1_i1	c140234_g4_i1
c123623_g1_i1	c119196_g1_i1	c117401_g2_i1	c137530_g1_i1	c133116_g1_i2	c124543_g1_i1	c138118_g1_i5	c120412_g1_i2	c127909_g2_i1	c116359_g2_i2	c141209_g2_i5	c139602_g1_i1	c196597_g1_i1	c129189_g2_i1	c140163_g1_i3
c207093_g1_i1	c119196_g1_i2	c117488_g1_i3	c82912_g1_i1	c133175_g1_i2	c124552_g1_i2	c125503_g1_i2	c139381_g1_i1	c127923_g1_i1	c116359_g2_i3	c131948_g1_i3	c142327_g1_i1	c112711_g2_i1	c129273_g1_i1	c138340_g7_i6
c181626_g1_i1	c119316_g2_i1	c117490_g1_i2	c88590_g1_i1	c133363_g1_i1	c124591_g1_i1	c141420_g2_i6	c126521_g2_i2	c127923_g1_i2	c116359_g2_i5	c134913_g1_i2	c99037_g1_i1	c130556_g3_i1	c129273_g1_i10	c217078_g1_i1
c128373_g1_i1	c119316_g2_i2	c117593_g1_i1	c138633_g1_i2	c133498_g1_i13	c124680_g1_i3	c117062_g1_i1	c119059_g1_i1	c127997_g1_i3	c116412_g1_i1	c135930_g2_i2	c124782_g2_i2	c123663_g1_i1	c129273_g1_i11	c135398_g2_i1
c111865_g1_i1	c119366_g1_i3	c117650_g1_i1	c138849_g1_i10	c133498_g1_i9	c124742_g5_i1	c100095_g1_i2	c116961_g1_i1	c128028_g1_i4	c116437_g1_i1	c128780_g1_i1	c137793_g3_i1	c139043_g2_i3	c129273_g1_i12	c135211_g1_i2
c75066_g1_i1	c119490_g1_i1	c117859_g1_i2	c108243_g1_i1	c133618_g1_i5	c124805_g1_i1	c131763_g2_i1	c139913_g1_i3	c128028_g1_i5	c116455_g1_i1	c129658_g1_i1	c140681_g2_i1	c101839_g2_i1	c129273_g1_i13	c120393_g1_i2
c137901_g8_i1	c119665_g1_i1	c117944_g1_i1	c162031_g1_i1	c133751_g1_i1	c124813_g1_i2	c102797_g1_i1	c41744_g1_i1	c128028_g1_i7	c116611_g1_i2	c140502_g6_i4	c127816_g1_i2	c123576_g1_i1	c129273_g1_i14	c131192_g1_i1
c131725_g1_i1	c119668_g1_i1	c117944_g1_i2	c140372_g1_i7	c133770_g1_i2	c124815_g2_i1	c122808_g2_i1	c38774_g1_i1	c128036_g2_i2	c116681_g1_i2	c122849_g1_i2	c139099_g2_i4	c118691_g1_i1	c129273_g1_i3	c135357_g1_i1
c136372_g5_i1	c119668_g1_i2	c118022_g1_i2	c104538_g1_i1	c133771_g1_i3	c124880_g1_i3	c109052_g1_i1	c132083_g1_i1	c128046_g1_i1	c116687_g1_i1	c118748_g1_i4	c122239_g1_i1	c116411_g1_i1	c129273_g1_i5	c137870_g1_i4
c139100_g6_i1	c119668_g1_i3	c118105_g1_i1	c122848_g1_i1	c133803_g1_i1	c124885_g1_i1	c71169_g1_i2	c125622_g1_i1	c128066_g1_i3	c116805_g1_i1	c127699_g1_i1	c137806_g1_i3	c136455_g1_i1	c129273_g1_i6	c127100_g1_i1
c105583_g1_i1	c119673_g1_i1	c118119_g1_i2	c44635_g1_i1	c133953_g1_i1	c124885_g1_i2	c116247_g1_i2	c134032_g1_i1	c128169_g1_i1	c116841_g2_i1	c89483_g2_i1	c33133_g1_i1	c139979_g4_i6	c129273_g1_i7	c98835_g1_i1
c125454_g1_i1	c119858_g1_i2	c118164_g2_i1	c93279_g1_i1	c133957_g1_i1	c124885_g1_i3	c102476_g1_i1	c136939_g3_i1	c128170_g1_i2	c116885_g1_i1	c137539_g1_i2	c110417_g2_i1	c141077_g6_i2	c129312_g3_i1	c123386_g2_i1
c155284_g1_i1	c119933_g1_i1	c118464_g1_i1	c106391_g1_i1	c133983_g1_i1	c124914_g1_i1	c79709_g1_i1	c127161_g1_i5	c128218_g1_i3	c116936_g1_i1	c133995_g1_i1	c139417_g1_i1	c209216_g1_i1	c129312_g3_i2	c126997_g3_i1
c52514_g1_i1	c120280_g1_i1	c118515_g1_i2	c130227_g2_i1	c133992_g1_i1	c124941_g1_i1	c118477_g1_i1	c140323_g1_i7	c128247_g2_i3	c116951_g1_i1	c115240_g1_i1	c141385_g2_i2	c138333_g1_i1	c129312_g3_i3	c137804_g1_i1
c123780_g2_i2	c120283_g1_i1	c118599_g1_i1	c141271_g3_i2	c133992_g1_i4	c124969_g1_i2	c138130_g1_i3	c139162_g2_i1	c128440_g1_i1	c116982_g1_i1	c141603_g1_i5	c127506_g1_i6	c141451_g2_i6	c129370_g1_i1	c141411_g1_i1
c114806_g2_i1	c120338_g1_i1	c118627_g1_i1	c67481_g1_i1	c133996_g1_i6	c125096_g1_i1	c139473_g4_i1	c129751_g1_i3	c128440_g1_i4	c116986_g1_i1	c127802_g3_i1	c120569_g1_i2	c132498_g1_i3	c129406_g2_i1	c115024_g1_i1
c138580_g4_i5	c120416_g1_i1	c118639_g1_i1	c20179_g1_i1	c134250_g1_i4	c125183_g1_i1	c90632_g1_i1	c105877_g1_i1	c128468_g1_i3	c117014_g1_i1	c138240_g1_i3	c121888_g1_i1	c133393_g1_i2	c129417_g2_i2	c133077_g1_i1
c40469_g1_i1	c120519_g1_i3	c118769_g1_i1	c101338_g1_i1	c134305_g1_i1	c125302_g1_i2	c127805_g1_i1	c135737_g2_i1	c128482_g1_i1	c117029_g1_i1	c101276_g1_i2	c125145_g1_i2	c141327_g1_i1	c129554_g1_i1	c133269_g1_i2
c96541_g1_i1	c120523_g1_i1	c118829_g1_i1	c197262_g1_i1	c134365_g1_i1	c125302_g1_i4	c86784_g1_i1	c136091_g1_i1	c128578_g1_i1	c117029_g1_i3	c140339_g2_i11	c127594_g1_i1	c132169_g1_i5	c129611_g2_i1	c138496_g1_i3
c122868_g1_i1	c120553_g2_i1	c118881_g1_i1	c140183_g1_i2	c134405_g1_i8	c125376_g1_i1	c140291_g1_i1	c137630_g1_i4	c128578_g1_i2	c117058_g1_i1	c139166_g3_i1	c138614_g3_i1	c102163_g2_i1	c129818_g1_i2	c133317_g1_i1
c116940_g1_i1	c120558_g1_i2	c118965_g1_i1	c208446_g1_i1	c134523_g1_i3	c125376_g1_i2	c114257_g1_i3	c106847_g1_i1	c128578_g3_i1	c117074_g1_i1	c139870_g1_i1	c131461_g3_i1	c133021_g1_i2	c129896_g1_i2	c140506_g2_i4
c68222_g1_i1	c121013_g1_i2	c118993_g1_i3	c136939_g3_i3	c134666_g1_i2	c125518_g1_i2	c116247_g1_i3	c133592_g1_i1	c128582_g1_i3	c117087_g2_i2	c128470_g2_i1	c136692_g1_i5	c106664_g1_i1	c129896_g2_i1	c141055_g1_i3
c101953_g1_i1	c121071_g1_i1	c119007_g1_i1	c142352_g1_i1	c134666_g1_i4	c125810_g2_i1	c124403_g1_i3	c80440_g1_i1	c128620_g1_i1	c117126_g1_i1	c130537_g1_i1	c139741_g4_i1	c23357_g1_i1	c130021_g1_i4	c125567_g1_i1
c128775_g1_i1	c121670_g1_i1	c119032_g1_i2	c128548_g1_i1	c134666_g1_i5	c125920_g2_i1	c133184_g1_i2	c127289_g3_i1	c128657_g1_i2	c117238_g1_i2	c139747_g1_i2	c141378_g1_i6	c138339_g1_i3	c130038_g1_i1	c135831_g1_i3
c207624_g1_i1	c121681_g1_i1	c119069_g1_i2	c140339_g2_i2	c134701_g1_i1	c125920_g2_i2	c168321_g1_i1	c103229_g1_i2	c128759_g1_i2	c117245_g2_i1	c134922_g1_i1	c140470_g2_i1	c130773_g3_i2	c130069_g1_i1	c140950_g5_i2
c131558_g1_i1	c121711_g2_i1	c119140_g1_i1	c48876_g1_i1	c134759_g1_i3	c125950_g1_i1	c93615_g1_i1	c138049_g1_i3	c128820_g1_i2	c117434_g2_i1	c122277_g1_i2	c131638_g1_i1	c138175_g1_i1	c130110_g1_i2	c134647_g1_i6
c182958_g1_i1	c121755_g1_i2	c119159_g1_i1	c110395_g1_i1	c134759_g1_i4	c126007_g1_i1	c129266_g1_i1	c140870_g3_i1	c128952_g2_i1	c117495_g1_i1	c141573_g1_i11	c134076_g1_i1	c92957_g1_i1	c130130_g1_i1	c127611_g1_i1
c126972_g1_i1	c121942_g1_i2	c119285_g1_i1	c129740_g1_i1	c134759_g1_i6	c126007_g1_i3	c126566_g1_i2	c137057_g1_i3	c129002_g1_i1	c117495_g1_i2	c139659_g2_i2	c59303_g1_i1	c131066_g1_i2	c130290_g2_i2	c136138_g1_i1
c139185_g1_i2	c122277_g2_i1	c119285_g1_i2	c132511_g3_i1	c134778_g1_i3	c126007_g1_i4	c8394_g1_i2	c128615_g1_i2	c129007_g3_i1	c117526_g1_i1	c183477_g1_i1	c123429_g2_i1	c199125_g1_i1	c130293_g1_i1	c135895_g1_i1
c168399_g1_i1	c122332_g1_i1	c119377_g1_i1	c122925_g1_i1	c134959_g1_i1	c126263_g1_i1	c134442_g1_i1	c136329_g1_i3	c129100_g1_i2	c117532_g1_i1	c91586_g1_i1	c137173_g1_i1	c120448_g1_i3	c130293_g1_i2	c125257_g4_i1
c141291_g1_i4	c122446_g1_i2	c119419_g1_i1	c120481_g1_i1	c135008_g7_i1	c126407_g1_i2	c72897_g1_i1	c118028_g1_i3	c129166_g1_i1	c117562_g1_i1	c127481_g1_i2	c96300_g1_i1	c185447_g1_i1	c130308_g1_i3	c128992_g1_i2
c137541_g1_i1	c122465_g2_i1	c119538_g1_i1	c136117_g1_i1	c135069_g1_i1	c126435_g1_i1	c51318_g1_i1	c96185_g1_i1	c129166_g1_i2	c117605_g2_i1	c139894_g1_i5	c127388_g1_i2	c135396_g2_i2	c130308_g1_i6	c141080_g3_i2
c136119_g1_i1	c122471_g1_i1	c119538_g1_i2	c131454_g2_i3	c135136_g1_i2	c126506_g1_i2	c129460_g1_i2	c127806_g1_i3	c129166_g1_i3	c117605_g2_i2	c141500_g2_i6	c158438_g1_i1	c199301_g1_i1	c130495_g1_i1	c132656_g5_i1
c127985_g1_i2	c122645_g1_i1	c119567_g1_i1	c138849_g1_i5	c135163_g3_i1	c126620_g2_i3	c129057_g1_i1	c126051_g1_i1	c129166_g1_i4	c117647_g1_i1	c94588_g1_i1	c78027_g1_i1	c135590_g8_i1	c130553_g1_i3	c124937_g3_i1
c137342_g2_i1	c122656_g1_i1	c119589_g1_i1	c92076_g1_i2	c135163_g3_i3	c126658_g1_i1	c138990_g2_i6	c119290_g1_i2	c129166_g1_i5	c117647_g3_i1	c42063_g1_i1	c116603_g1_i1	c140220_g1_i5	c130640_g1_i1	c135005_g1_i1
c102103_g1_i1	c122656_g2_i1	c119705_g1_i1	c184724_g1_i1	c135163_g3_i5	c126712_g1_i1	c133568_g1_i1	c138813_g1_i2	c129214_g1_i3	c117659_g1_i1	c141212_g1_i14	c134825_g2_i2	c137865_g2_i1	c130777_g3_i3	c139151_g2_i4
c105898_g1_i1	c122661_g1_i1	c119772_g1_i1	c116289_g1_i1	c135175_g1_i7	c126762_g1_i1	c110061_g1_i1	c209568_g1_i1	c129273_g1_i4	c117659_g1_i3	c137609_g6_i1	c135735_g2_i2	c128623_g1_i1	c130791_g1_i4	c140506_g2_i8
c131572_g1_i1	c122682_g3_i1	c119779_g1_i2	c115913_g1_i1	c135180_g2_i2	c126789_g1_i1	c71232_g1_i1	c138515_g3_i4	c129273_g1_i8	c117817_g1_i1	c127195_g1_i2	c135735_g2_i4	c215124_g1_i1	c130810_g1_i1	c141052_g2_i7
c126976_g1_i2	c122786_g1_i1	c119810_g1_i1	c43850_g1_i1	c135186_g3_i2	c126833_g1_i1	c114127_g1_i1	c115739_g1_i1	c129274_g1_i3	c117841_g1_i1	c97408_g1_i1	c141523_g1_i8	c140652_g2_i2	c130874_g1_i1	c119036_g1_i1
c137458_g1_i1	c122882_g1_i1	c119810_g1_i3	c134220_g1_i1	c135233_g1_i2	c127088_g2_i1	c211562_g1_i1	c134683_g2_i2	c129857_g1_i1	c117849_g1_i1	c135366_g2_i1	c137227_g2_i1	c101549_g1_i1	c130876_g1_i1	c116904_g1_i1
c139460_g1_i1	c122901_g1_i2	c119834_g1_i1	c141041_g5_i1	c135241_g1_i2	c127106_g1_i2	c127300_g1_i2	c141029_g1_i2	c129857_g1_i3	c117864_g1_i1	c70549_g1_i1	c209324_g1_i1	c140127_g2_i1	c130876_g1_i2	c140279_g1_i10
c138939_g4_i1	c122909_g1_i1	c119901_g1_i2	c110128_g1_i1	c135388_g1_i5	c127106_g1_i4	c141287_g1_i4	c29311_g2_i1	c129878_g1_i2	c117869_g1_i2	c120267_g2_i1	c140328_g2_i1	c141697_g1_i1	c130876_g1_i4	c137867_g1_i5
c129196_g1_i2	c122909_g1_i2	c119946_g1_i4	c131311_g1_i2	c135438_g1_i2	c127118_g1_i1	c105714_g1_i3	c129129_g1_i1	c129896_g1_i1	c117869_g2_i1	c128300_g1_i1	c140934_g4_i2	c136594_g1_i3	c130881_g1_i1	c134412_g1_i1
c193975_g1_i1	c122954_g1_i3	c119967_g1_i1	c129501_g1_i1	c135636_g1_i2	c127128_g1_i1	c141450_g4_i1	c86890_g1_i1	c130038_g2_i1	c117973_g2_i1	c134975_g3_i5	c118223_g1_i3	c139177_g1_i1	c130881_g2_i1	c138779_g3_i4
c132756_g2_i1	c122958_g1_i1	c119994_g1_i1	c183926_g1_i1	c135681_g1_i7	c127147_g1_i1	c136242_g2_i1	c123885_g1_i1	c130070_g1_i4	c118069_g1_i1	c182955_g1_i1	c137869_g2_i3	c139508_g2_i1	c130974_g1_i4	c155974_g1_i1
c180916_g1_i1	c122981_g1_i2	c120022_g1_i1	c35294_g1_i1	c135714_g2_i1	c127151_g1_i2	c141281_g1_i3	c49198_g1_i1	c130079_g1_i3	c118225_g1_i1	c95290_g1_i1	c26279_g1_i1	c99100_g1_i1	c131203_g1_i1	c126980_g1_i1
c133737_g1_i6	c122997_g1_i1	c120066_g1_i1	c140240_g3_i1	c135714_g2_i3	c127196_g2_i1	c141420_g2_i11	c107770_g1_i1	c130097_g1_i2	c118227_g1_i1	c96176_g1_i1	c134588_g1_i3	c140542_g4_i2	c131203_g1_i2	c138092_g1_i1
c135084_g1_i1	c123010_g1_i1	c120072_g1_i1	c125568_g1_i1	c135714_g2_i4	c127402_g7_i1	c132227_g2_i1	c140628_g2_i1	c130107_g3_i2	c118264_g1_i1	c117361_g1_i1	c131406_g3_i1	c180923_g1_i1	c131272_g4_i1	c139265_g1_i8
c130931_g1_i1	c123033_g1_i2	c120108_g1_i1	c134778_g1_i1	c135726_g1_i2	c127417_g1_i1	c138568_g5_i1	c68190_g1_i1	c130110_g2_i1	c118397_g1_i4	c113698_g1_i1	c124312_g1_i3	c132089_g1_i5	c131383_g2_i2	c140506_g2_i5
c180962_g1_i1	c123068_g1_i1	c120196_g1_i2	c10602_g1_i1	c135768_g1_i4	c127510_g1_i1	c105714_g1_i1	c135053_g2_i2	c130276_g1_i2	c118481_g1_i1	c131074_g2_i1	c136011_g2_i4	c137930_g1_i1	c131391_g1_i1	c124367_g1_i1
c134522_g1_i1	c123086_g1_i1	c120225_g1_i1	c75983_g1_i1	c135814_g2_i3	c127554_g2_i1	c131948_g1_i2	c141100_g2_i7	c130276_g1_i3	c118484_g1_i3	c135984_g1_i2	c130696_g2_i1	c130602_g3_i1	c131422_g2_i1	c140279_g1_i6
c124289_g1_i3	c123102_g2_i2	c120361_g1_i1	c102095_g1_i1	c135843_g1_i2	c127592_g1_i3	c131948_g1_i5	c89032_g1_i1	c130351_g1_i1	c118488_g1_i2	c92207_g1_i1	c133516_g1_i10	c135978_g1_i2	c131517_g3_i1	c140979_g4_i1
c106494_g1_i1	c123140_g1_i2	c120386_g1_i1	c134778_g1_i2	c135849_g1_i1	c127644_g1_i2	c132008_g1_i3	c208558_g1_i1	c130510_g1_i2	c118554_g1_i1	c131077_g1_i1	c132331_g2_i2	c120702_g1_i1	c131595_g1_i1	c101513_g2_i1
c117768_g1_i1	c123251_g1_i2	c120507_g1_i2	c140347_g1_i3	c135924_g2_i3	c127750_g1_i1	c130659_g1_i1	c128008_g1_i1	c130510_g1_i3	c118668_g2_i1	c128383_g1_i2	c78133_g1_i1	c140513_g3_i1	c131775_g1_i3	c120393_g1_i3
c105773_g1_i1	c123280_g1_i1	c120671_g2_i1	c141506_g2_i6	c135998_g1_i2	c127751_g2_i1	c137991_g1_i4	c122334_g1_i1	c130584_g1_i1	c118674_g1_i2	c140174_g1_i4	c116095_g1_i1	c123934_g1_i1	c131818_g2_i2	c141163_g1_i2
c141734_g1_i1	c123444_g1_i2	c120699_g1_i1	c133377_g1_i1	c135998_g1_i3	c127843_g1_i2	c126988_g1_i1	c54310_g1_i1	c130626_g1_i2	c118696_g1_i2	c106375_g1_i1	c134703_g1_i2	c133881_g1_i1	c131833_g1_i1	c139091_g1_i10
c142522_g1_i1	c123507_g2_i1	c120699_g1_i2	c110692_g1_i1	c136046_g1_i4	c127866_g1_i2	c202308_g1_i1	c98836_g1_i2	c130636_g2_i1	c118870_g1_i2	c116912_g1_i1	c127699_g1_i3	c21144_g1_i1	c131935_g2_i1	c140625_g6_i2
c194409_g1_i1	c123602_g1_i1	c120746_g1_i3	c117831_g1_i1	c136135_g1_i1	c127914_g4_i2	c137254_g1_i1	c138622_g3_i1	c130636_g2_i2	c118920_g1_i1	c137827_g1_i5	c132033_g2_i1	c133008_g1_i1	c131935_g2_i3	c97325_g1_i1
c141729_g1_i1	c123694_g1_i3	c120844_g1_i2	c138849_g1_i6	c136150_g1_i3	c127988_g1_i1	c141703_g1_i6	c138111_g1_i1	c130680_g2_i5	c118977_g1_i2	c139846_g1_i2	c111534_g1_i1	c106568_g2_i2	c131978_g1_i4	c133738_g1_i1
c114848_g1_i1	c123700_g1_i1	c120933_g3_i2	c141348_g4_i1	c136209_g1_i1	c127988_g1_i3	c81563_g1_i1	c141348_g4_i2	c130691_g2_i2	c119005_g1_i2	c134452_g1_i6	c141135_g3_i3	c133089_g1_i1	c132108_g1_i2	c139793_g1_i4
c180858_g1_i1	c123753_g1_i3	c120987_g1_i1	c119264_g2_i1	c136300_g2_i1	c127996_g1_i1	c133526_g1_i2	c139913_g1_i2	c130699_g1_i1	c119033_g1_i1	c128385_g1_i1	c51636_g1_i1	c128344_g1_i1	c132111_g1_i2	c131277_g1_i1
c134717_g2_i1	c123895_g1_i1	c121026_g1_i1	c51166_g1_i1	c136300_g2_i2	c127997_g1_i1	c140521_g3_i2	c133589_g1_i2	c130754_g1_i3	c119044_g1_i2	c108387_g1_i1	c102481_g1_i1	c123316_g2_i1	c132118_g1_i1	c132789_g1_i1
c106974_g1_i1	c123924_g1_i1	c121026_g1_i2	c124095_g1_i1	c136300_g2_i3	c128031_g1_i3	c79328_g1_i1	c141603_g1_i6	c130910_g5_i1	c119049_g1_i1	c40636_g1_i1	c134625_g4_i3	c140747_g2_i1	c132125_g1_i3	c138955_g2_i3
c133242_g1_i1	c123924_g1_i2	c121041_g1_i2	c138849_g1_i1	c136365_g2_i3	c128031_g1_i5	c106201_g1_i1	c38559_g1_i1	c130910_g5_i2	c119053_g1_i1	c125624_g1_i2	c168441_g1_i1	c116413_g2_i2	c132180_g1_i6	c120514_g1_i2
c139448_g3_i1	c123940_g1_i1	c121069_g1_i1	c131838_g1_i1	c136403_g3_i1	c128115_g2_i1	c187044_g1_i1	c129108_g1_i1	c130955_g2_i2	c119176_g1_i3	c136773_g1_i6	c125748_g1_i1	c135751_g1_i2	c132337_g1_i4	c139843_g1_i1
c135993_g1_i1	c123982_g1_i3	c121139_g1_i1	c121974_g1_i1	c136488_g1_i2	c128165_g2_i1	c117672_g1_i1	c138714_g3_i3	c131125_g1_i3	c119313_g1_i1	c26221_g1_i1	c121082_g1_i1	c126987_g1_i1	c132507_g1_i2	c140979_g5_i2
c135062_g1_i1	c124046_g2_i1	c121150_g1_i1	c137351_g1_i3	c136488_g1_i3	c128165_g3_i3	c93131_g2_i1	c102155_g1_i1	c131159_g1_i4	c119387_g1_i1	c133516_g1_i6	c21570_g1_i1	c128874_g1_i2	c132603_g1_i2	c116136_g2_i1
c120496_g1_i1	c124152_g1_i1	c121150_g1_i3	c140993_g1_i4	c136498_g1_i1	c128211_g1_i1	c136617_g1_i3	c140323_g1_i9	c131176_g2_i1	c119481_g1_i2	c129752_g1_i5	c137796_g2_i1	c139973_g3_i2	c132605_g1_i9	c123268_g3_i1
c127970_g1_i1	c124248_g1_i1	c121266_g1_i1	c120353_g1_i2	c136695_g2_i1	c128313_g1_i3	c139167_g2_i1	c195002_g1_i1	c131264_g1_i1	c119581_g1_i1	c134910_g1_i3	c117610_g1_i1	c93012_g1_i1	c132609_g1_i2	c127965_g1_i1
c139350_g1_i1	c124357_g2_i1	c121323_g1_i1	c127495_g1_i1	c136902_g4_i4	c128388_g1_i3	c128386_g1_i2	c122683_g1_i3	c131278_g1_i1	c119600_g1_i2	c136399_g1_i2	c124188_g2_i1	c97025_g1_i1	c132784_g1_i1	c132745_g1_i4
c136934_g4_i1	c124366_g1_i2	c121406_g2_i1	c130355_g2_i2	c137019_g1_i4	c128398_g1_i2	c141420_g2_i10	c139698_g1_i5	c131278_g1_i2	c119616_g1_i1	c123441_g1_i1	c133699_g1_i2	c139839_g1_i3	c132854_g1_i1	c136798_g1_i2
c141763_g1_i1	c124418_g1_i1	c121565_g1_i1	c117738_g1_i2	c137218_g3_i1	c128402_g1_i2	c131721_g1_i1	c138236_g2_i2	c131374_g3_i1	c119616_g1_i2	c210662_g1_i1	c138223_g1_i1	c133376_g1_i4	c132857_g1_i2	c140163_g1_i1
c141075_g2_i2	c124458_g1_i1	c121628_g1_i1	c137351_g1_i2	c137268_g2_i1	c128468_g1_i2	c139446_g1_i6	c120398_g1_i1	c131374_g3_i3	c119754_g1_i1	c137663_g1_i1	c139306_g2_i3	c141096_g1_i6	c132982_g1_i2	c127368_g2_i1
c67036_g1_i1	c124492_g1_i1	c121653_g1_i1	c131959_g1_i1	c137296_g1_i1	c128468_g1_i4	c101919_g1_i1	c72933_g1_i1	c131391_g1_i2	c119758_g1_i1	c137961_g1_i1	c136105_g3_i2	c113481_g1_i1	c133019_g3_i1	c129506_g1_i2
c141773_g1_i1	c124555_g1_i1	c121832_g1_i1	c117877_g2_i3	c137338_g2_i4	c128482_g1_i2	c114238_g1_i1	c112945_g1_i1	c131517_g2_i1	c119783_g1_i1	c139226_g1_i2	c120229_g1_i2	c108393_g1_i1	c133035_g2_i1	c125394_g1_i1
c139574_g1_i2	c124565_g1_i1	c121864_g1_i1	c133180_g1_i2	c137338_g2_i8	c128498_g1_i1	c139710_g5_i1	c120807_g2_i1	c131709_g2_i1	c119783_g1_i2	c125806_g1_i2	c130149_g1_i1	c127086_g1_i1	c133090_g1_i2	c139043_g2_i1
c206915_g1_i1	c124574_g1_i2	c121865_g2_i1	c139767_g2_i1	c137382_g2_i1	c128502_g1_i3	c122594_g1_i1	c133439_g1_i1	c131709_g2_i2	c119824_g1_i1	c131602_g1_i2	c139602_g5_i1	c137329_g3_i1	c133102_g1_i3	c140622_g1_i3
c135731_g1_i1	c124704_g1_i1	c121909_g2_i1	c130769_g1_i1	c137398_g1_i1	c128532_g1_i1	c127400_g2_i1	c94381_g1_i1	c131709_g2_i3	c119951_g1_i2	c140737_g5_i2	c71390_g1_i1	c159409_g1_i1	c133157_g1_i1	c140577_g1_i4
c136618_g1_i1	c124756_g1_i3	c121944_g2_i2	c124125_g2_i1	c137519_g2_i1	c128586_g1_i4	c128875_g2_i4	c109673_g1_i1	c131759_g1_i1	c119961_g1_i1	c127481_g1_i1	c132274_g1_i3	c135057_g3_i1	c133161_g2_i1	c21144_g1_i2
c93166_g1_i1	c124761_g1_i1	c121948_g1_i1	c125349_g1_i3	c137587_g1_i2	c128593_g1_i1	c132767_g1_i1	c186687_g1_i1	c131818_g2_i4	c120026_g1_i2	c124696_g2_i1	c118478_g1_i1	c140117_g1_i1	c133161_g2_i2	c123997_g1_i2
c137962_g1_i1	c124761_g1_i3	c122014_g1_i1	c130042_g1_i1	c137635_g1_i1	c128680_g2_i1	c136617_g1_i1	c138180_g3_i3	c131880_g1_i1	c120153_g1_i1	c123964_g1_i2	c46476_g1_i1	c140127_g2_i3	c133185_g1_i1	c136052_g3_i1
c127108_g1_i1	c124919_g1_i3	c122094_g1_i1	c136538_g1_i3	c137843_g2_i1	c128692_g1_i1	c184633_g1_i1	c140641_g3_i1	c131888_g1_i1	c120278_g1_i1	c135896_g1_i2	c135735_g2_i1	c207603_g1_i1	c133190_g1_i2	c145132_g1_i1
c118466_g1_i1	c124971_g1_i2	c122094_g1_i3	c140869_g1_i1	c137843_g2_i2	c128859_g1_i6	c102841_g1_i2	c117878_g1_i1	c131888_g1_i3	c120278_g1_i2	c140487_g6_i1	c118429_g2_i1	c50453_g1_i1	c133217_g1_i3	c140279_g1_i4
c19276_g1_i1	c124984_g1_i1	c122198_g1_i4	c135287_g1_i1	c137959_g1_i2	c128861_g1_i3	c123406_g1_i2	c138738_g1_i8	c131899_g1_i1	c120332_g1_i1	c131531_g1_i1	c140968_g1_i5	c138921_g2_i1	c133229_g1_i7	c141052_g2_i11
c123843_g1_i1	c125135_g1_i1	c122242_g1_i1	c133689_g1_i4	c137967_g1_i1	c129073_g1_i1	c100904_g1_i1	c132083_g1_i2	c131947_g1_i2	c120332_g1_i2	c117376_g1_i1	c119036_g1_i2	c126770_g1_i2	c133236_g1_i1	c135831_g1_i2
c97343_g2_i1	c125235_g1_i1	c122246_g1_i1	c137537_g4_i2	c137981_g1_i2	c129272_g1_i1	c137805_g1_i1	c70873_g1_i2	c131978_g1_i2	c120341_g1_i3	c92765_g1_i1	c118402_g1_i1	c123196_g1_i1	c133245_g1_i2	c138650_g2_i4
c108547_g1_i1	c125241_g1_i1	c122246_g2_i1	c135194_g3_i1	c137985_g3_i2	c129272_g1_i2	c137377_g2_i1	c139870_g2_i1	c131979_g1_i2	c120350_g1_i2	c141320_g2_i8	c127506_g1_i2	c23012_g1_i1	c133245_g1_i3	c141055_g1_i1
c1869_g1_i1	c125260_g1_i1	c122248_g1_i1	c114522_g1_i1	c137989_g1_i1	c129272_g1_i3	c159626_g1_i1	c140737_g7_i1	c132033_g1_i1	c120354_g4_i1	c138315_g1_i2	c136298_g2_i5	c128008_g1_i2	c133308_g1_i2	c137362_g2_i1
c139057_g7_i1	c125335_g1_i3	c122264_g1_i1	c64135_g1_i1	c137989_g2_i1	c129304_g1_i8	c139446_g1_i3	c140764_g3_i4	c132044_g2_i2	c120375_g1_i2	c90144_g1_i1	c141194_g4_i2	c140405_g1_i4	c133330_g1_i2	c136697_g3_i1
c133562_g1_i1	c125337_g1_i1	c122277_g1_i1	c137324_g1_i1	c138055_g1_i7	c129304_g1_i9	c61254_g1_i1	c128178_g2_i1	c132118_g1_i3	c120687_g1_i1	c136939_g3_i6	c126481_g1_i3	c140464_g1_i2	c133354_g2_i3	c139138_g1_i3
c126898_g3_i1	c125345_g1_i1	c122365_g1_i1	c110896_g3_i1	c138412_g2_i3	c129370_g1_i2	c139373_g5_i1	c138245_g3_i1	c132168_g2_i3	c120695_g2_i2	c92474_g1_i1	c138063_g1_i2	c132096_g1_i3	c133406_g1_i1	c118445_g1_i1
c194947_g1_i1	c125404_g2_i1	c122369_g1_i1	c145398_g1_i1	c138416_g1_i5	c129402_g1_i1	c139710_g6_i1	c140323_g1_i8	c132187_g1_i2	c120721_g1_i1	c113441_g1_i1	c138729_g1_i1	c121396_g1_i1	c133420_g1_i7	c133801_g1_i1
c137590_g1_i1	c125468_g1_i4	c122412_g1_i2	c114590_g1_i1	c138426_g1_i1	c129402_g1_i3	c119830_g1_i1	c129108_g1_i2	c132209_g2_i1	c120721_g1_i2	c130921_g1_i2	c130451_g2_i1	c112339_g1_i1	c133441_g3_i1	c137466_g1_i1
c129393_g1_i1	c125491_g1_i1	c122519_g1_i1	c140009_g1_i2	c138559_g3_i2	c129478_g1_i1	c138732_g1_i1	c142565_g1_i1	c132311_g2_i2	c120721_g1_i3	c200122_g1_i1	c142320_g1_i1	c129337_g1_i2	c133454_g2_i2	c139307_g1_i2
c125112_g1_i2	c125493_g1_i1	c122519_g1_i2	c140993_g1_i3	c138569_g1_i4	c129536_g2_i2	c106437_g1_i1	c137761_g1_i1	c132311_g2_i3	c120721_g1_i4	c140150_g1_i8	c129344_g1_i1	c95525_g1_i1	c133534_g1_i2	c109328_g1_i1
c193989_g1_i1	c125521_g1_i1	c122528_g1_i1	c104663_g1_i1	c138569_g1_i6	c129622_g1_i1	c41171_g1_i1	c140764_g3_i1	c132324_g1_i1	c120721_g1_i5	c155712_g1_i1	c114130_g2_i1	c131965_g2_i1	c133549_g1_i1	c127389_g1_i3
c57482_g1_i1	c125555_g1_i1	c122528_g1_i3	c139823_g1_i1	c138578_g1_i4	c129622_g2_i1	c131946_g1_i1	c112720_g1_i1	c132337_g1_i1	c120771_g1_i1	c193884_g1_i1	c135109_g1_i1	c202435_g1_i1	c133572_g2_i1	c134124_g4_i4
c123881_g1_i1	c125555_g1_i2	c122603_g1_i1	c137784_g1_i2	c138585_g1_i4	c129622_g2_i2	c118987_g1_i2	c139057_g6_i1	c132338_g1_i1	c120996_g1_i1	c123349_g1_i1	c136401_g1_i1	c139191_g2_i1	c133686_g3_i1	c138495_g2_i2
c130890_g1_i1	c125557_g1_i1	c122611_g1_i1	c139698_g1_i7	c138614_g1_i1	c129658_g1_i2	c126433_g1_i3	c115699_g1_i1	c132340_g2_i1	c121078_g1_i1	c141473_g1_i14	c127611_g2_i1	c140807_g1_i2	c133702_g1_i2	c140811_g3_i2
c77583_g1_i2	c125557_g1_i2	c122675_g1_i1	c140993_g1_i1	c138614_g1_i2	c129665_g1_i3	c131461_g4_i1	c137251_g1_i1	c132367_g1_i3	c121104_g1_i4	c140784_g1_i1	c139687_g2_i5	c102446_g1_i1	c133924_g1_i2	c110299_g1_i3
c167963_g1_i1	c125603_g2_i1	c12267_g1_i1	c141625_g1_i1	c138721_g1_i1	c129732_g1_i2	c134171_g3_i1	c144050_g1_i1	c132393_g1_i1	c121265_g1_i1	c141067_g1_i5	c127425_g1_i1	c104105_g1_i1	c133983_g2_i1	c138921_g1_i5
c139448_g2_i6	c125614_g1_i2	c122692_g1_i2	c118169_g1_i1	c138747_g1_i4	c129772_g2_i1	c137885_g1_i1	c2589_g2_i1	c132425_g1_i1	c121359_g1_i1	c129453_g1_i1	c134331_g2_i1	c135551_g4_i1	c134001_g1_i2	c137235_g1_i1
c49903_g1_i1	c125614_g2_i2	c122699_g1_i2	c130597_g1_i4	c138756_g1_i1	c129828_g1_i2	c140521_g1_i8	c134955_g3_i1	c132431_g1_i2	c121368_g1_i1	c138586_g1_i8	c134707_g2_i1	c140577_g1_i1	c134018_g1_i5	c140279_g1_i8
c137472_g1_i1	c125614_g3_i2	c122729_g1_i1	c110156_g1_i1	c138760_g1_i1	c129926_g1_i1	c74353_g1_i1	c129093_g1_i1	c132450_g1_i1	c121423_g1_i1	c111396_g2_i2	c136556_g1_i4	c207681_g1_i1	c134056_g2_i1	c105801_g1_i1
c139443_g1_i2	c125739_g1_i1	c122887_g1_i1	c140190_g9_i3	c138761_g1_i3	c129926_g1_i2	c130646_g4_i1	c138870_g1_i2	c132450_g1_i2	c121481_g2_i1	c137050_g3_i2	c140970_g2_i2	c127882_g1_i2	c134075_g1_i3	c140385_g1_i2
c118278_g1_i1	c125739_g1_i2	c122917_g2_i2	c131415_g2_i3	c138873_g1_i3	c130002_g1_i1	c138568_g2_i9	c132397_g2_i1	c132550_g1_i2	c121637_g1_i1	c51534_g1_i1	c114709_g1_i2	c134791_g1_i2	c134107_g2_i1	c182809_g1_i1
c207162_g1_i1	c125819_g1_i1	c122931_g1_i1	c129818_g1_i1	c138963_g1_i2	c130035_g1_i3	c177966_g1_i1	c112075_g2_i1	c132610_g1_i1	c121637_g1_i2	c134189_g1_i3	c133103_g2_i1	c141586_g5_i2	c134167_g4_i2	c214595_g1_i1
c155586_g1_i1	c125876_g1_i1	c122945_g2_i1	c133040_g2_i1	c139053_g3_i1	c130145_g1_i1	c135251_g1_i4	c134817_g2_i2	c132653_g1_i2	c121656_g1_i1	c129629_g1_i2	c135732_g1_i1	c133376_g1_i2	c134246_g4_i1	c75520_g2_i1
c180879_g1_i1	c125964_g1_i1	c123021_g1_i4	c135264_g2_i1	c139105_g2_i3	c130145_g1_i2	c123898_g1_i1	c122530_g2_i1	c132671_g1_i1	c121726_g1_i1	c126806_g1_i1	c116667_g1_i1	c139921_g3_i8	c134270_g1_i1	c127368_g1_i1
c101999_g1_i1	c126054_g1_i1	c123025_g2_i1	c118151_g1_i1	c139105_g2_i6	c130159_g1_i4	c139698_g1_i4	c131909_g2_i1	c132673_g1_i4	c122061_g1_i2	c113003_g1_i1	c132414_g1_i1	c104448_g1_i1	c134405_g1_i10	c136219_g1_i2
c129320_g2_i2	c126071_g1_i2	c123035_g1_i1	c136412_g1_i1	c139105_g2_i7	c130208_g1_i2	c128139_g2_i1	c109322_g1_i1	c132746_g1_i1	c122061_g1_i4	c54697_g1_i1	c137452_g2_i5	c136219_g1_i3	c134422_g1_i2	c140541_g1_i1
c126976_g1_i1	c126142_g1_i1	c123072_g1_i2	c125555_g2_i1	c139165_g1_i12	c130211_g1_i5	c104179_g1_i1	c2341_g1_i1	c132808_g1_i1	c122183_g1_i3	c132866_g1_i1	c139078_g1_i1	c139042_g1_i4	c134513_g1_i1	c119075_g1_i1
c138852_g9_i3	c126165_g1_i1	c123080_g1_i1	c128344_g2_i1	c139165_g2_i1	c130241_g1_i1	c115808_g1_i1	c181545_g1_i1	c132831_g2_i2	c122183_g1_i4	c130822_g1_i4	c139600_g1_i5	c127012_g2_i1	c134523_g1_i7	c132789_g1_i2
c193908_g1_i1	c126200_g1_i1	c123133_g1_i1	c136538_g1_i2	c139279_g9_i1	c130241_g1_i3	c133526_g1_i1	c107744_g1_i1	c132831_g2_i3	c122228_g1_i1	c131566_g1_i7	c140266_g2_i1	c139921_g3_i7	c134529_g1_i3	c86990_g1_i2
c139574_g1_i3	c126211_g1_i1	c123225_g1_i1	c139166_g2_i2	c139411_g1_i6	c130241_g1_i5	c140166_g1_i4	c131311_g1_i3	c132850_g1_i3	c122229_g1_i1	c125188_g1_i1	c116866_g1_i1	c139979_g4_i5	c134529_g1_i5	c117427_g1_i1
c135084_g1_i2	c126295_g1_i1	c123225_g1_i3	c141297_g4_i1	c139411_g1_i7	c130380_g1_i1	c123229_g1_i1	c125622_g1_i3	c132863_g2_i2	c122241_g1_i2	c133086_g1_i5	c137094_g1_i4	c138002_g1_i4	c134645_g1_i2	c129706_g1_i3
c128986_g1_i1	c126341_g1_i1	c123265_g1_i1	c139401_g1_i1	c139452_g1_i2	c130455_g1_i2	c126187_g4_i1	c140090_g5_i1	c132932_g1_i1	c122289_g2_i1	c140340_g2_i3	c140143_g2_i4	c136023_g1_i4	c134645_g1_i3	c130211_g1_i1
c132737_g1_i1	c126359_g1_i1	c123273_g1_i1	c134368_g3_i1	c139452_g1_i3	c130650_g2_i1	c133163_g1_i1	c131454_g2_i1	c132938_g1_i1	c122289_g2_i2	c2677_g1_i1	c100867_g1_i1	c49638_g1_i1	c134672_g1_i3	c135274_g1_i2
c126156_g1_i1	c126366_g1_i1	c123317_g1_i1	c135082_g1_i1	c139452_g1_i6	c130684_g1_i1	c127956_g3_i1	c173201_g1_i1	c132978_g1_i1	c122393_g1_i1	c160061_g1_i1	c130118_g1_i2	c141595_g1_i2	c134699_g3_i4	c139560_g1_i1
c181836_g1_i1	c126479_g1_i1	c123317_g3_i1	c138681_g1_i5	c139475_g1_i3	c130754_g1_i1	c88316_g1_i2	c79681_g1_i1	c133069_g4_i1	c122416_g1_i7	c117129_g1_i1	c136040_g2_i1	c129487_g1_i1	c134699_g3_i6	c81032_g1_i1
c155219_g1_i1	c126490_g1_i1	c123340_g1_i1	c137000_g1_i1	c139605_g9_i1	c130754_g1_i2	c89975_g1_i1	c123816_g2_i1	c133142_g1_i1	c122433_g1_i1	c131326_g1_i1	c138268_g1_i1	c132848_g3_i1	c134749_g1_i1	c139842_g2_i2
c40208_g1_i1	c126515_g2_i1	c123379_g1_i1	c140760_g1_i3	c139608_g2_i1	c130793_g1_i2	c125189_g3_i1	c21676_g1_i1	c133157_g1_i2	c122435_g2_i1	c102992_g1_i2	c140639_g1_i4	c139426_g2_i2	c134749_g1_i3	c124724_g1_i5
c4000_g1_i1	c126524_g1_i1	c123402_g1_i3	c144715_g1_i1	c139658_g1_i1	c130815_g1_i1	c132511_g2_i1	c134157_g4_i1	c133157_g1_i5	c122475_g2_i1	c132023_g1_i2	c136836_g1_i7	c140156_g1_i2	c134817_g1_i4	c138124_g2_i1
c140265_g2_i1	c126565_g1_i3	c123421_g1_i1	c132227_g4_i1	c139671_g3_i10	c130827_g1_i1	c140766_g4_i2	c137910_g1_i1	c133175_g1_i3	c122476_g2_i3	c119069_g1_i4	c136940_g1_i2	c141323_g4_i1	c134906_g1_i4	c194334_g1_i1
c154776_g1_i1	c126642_g1_i1	c123450_g1_i2	c104766_g1_i1	c139673_g8_i1	c131021_g1_i1	c72553_g1_i1	c128045_g2_i2	c133201_g1_i1	c122555_g1_i2	c139580_g1_i2	c138673_g1_i7	c115171_g1_i1	c134963_g1_i2	c140506_g2_i2
c117506_g1_i1	c126706_g1_i1	c123450_g1_i3	c141352_g5_i5	c139677_g1_i5	c131074_g5_i1	c131549_g1_i1	c126806_g1_i2	c133224_g2_i2	c122607_g1_i2	c52845_g1_i1	c139306_g2_i2	c137592_g2_i5	c134989_g1_i1	c105662_g1_i1
c138580_g4_i1	c126706_g1_i2	c123472_g1_i1	c124425_g1_i2	c139723_g1_i1	c131099_g1_i2	c128385_g2_i1	c140619_g2_i1	c133229_g1_i1	c122629_g1_i1	c129589_g1_i1	c135523_g1_i1	c139849_g1_i1	c135017_g1_i1	c140715_g5_i1
c135524_g3_i1	c126706_g1_i3	c123553_g1_i1	c128548_g1_i3	c139819_g1_i1	c131109_g1_i1	c117012_g1_i2	c127679_g1_i1	c133229_g1_i3	c122671_g1_i1	c127760_g1_i1	c132973_g1_i2	c140366_g2_i1	c135068_g1_i4	c141651_g1_i2
c14174_g1_i1	c126768_g2_i2	c123669_g1_i2	c140307_g1_i2	c139819_g1_i2	c131109_g1_i2	c8137_g1_i1	c128224_g1_i1	c133229_g1_i4	c122705_g1_i1	c139404_g1_i1	c128586_g1_i5	c140807_g1_i1	c135088_g1_i4	c120933_g3_i1
c106109_g1_i2	c126876_g1_i1	c123713_g1_i1	c128015_g1_i1	c139859_g3_i2	c131130_g1_i1	c93850_g1_i1	c144551_g1_i1	c133229_g1_i5	c122723_g1_i1	c133736_g1_i2	c135591_g3_i1	c135590_g8_i2	c135130_g1_i1	c129428_g2_i1
c125321_g1_i1	c126876_g1_i2	c123738_g1_i1	c137197_g2_i3	c139860_g7_i1	c131130_g1_i2	c129564_g1_i1	c125453_g1_i1	c133229_g1_i6	c122782_g2_i1	c135007_g1_i2	c207820_g1_i1	c137592_g2_i2	c135199_g2_i2	c206945_g1_i1
c168000_g1_i1	c126902_g1_i2	c123817_g1_i1	c182516_g1_i1	c139887_g1_i1	c131176_g1_i3	c21030_g1_i1	c137844_g1_i4	c133229_g1_i8	c122813_g1_i2	c93032_g1_i2	c141151_g2_i1	c139979_g4_i2	c135207_g1_i1	c124294_g1_i1
c124489_g1_i1	c126955_g1_i2	c123817_g2_i1	c125568_g2_i1	c139887_g2_i1	c131195_g1_i2	c136863_g2_i1	c105901_g1_i1	c133374_g1_i4	c122838_g1_i1	c135440_g2_i1	c137615_g1_i2	c140191_g1_i2	c135207_g1_i4	c128716_g1_i3
c100379_g1_i1	c126961_g2_i2	c123936_g1_i2	c124398_g1_i2	c139968_g1_i10	c131204_g1_i1	c137287_g2_i2	c128231_g1_i1	c133383_g1_i1	c122846_g1_i6	c119069_g1_i3	c154901_g1_i1	c111632_g1_i1	c135249_g4_i1	c139146_g2_i3
c20995_g1_i1	c126977_g1_i1	c123997_g1_i1	c131706_g2_i2	c140023_g1_i1	c131204_g1_i2	c214027_g1_i1	c120027_g1_i1	c133498_g1_i17	c122894_g1_i1	c114082_g1_i1	c130781_g1_i5	c51516_g1_i1	c135257_g1_i2	c121107_g1_i3
c114806_g1_i1	c126987_g3_i1	c124036_g1_i1	c140548_g1_i2	c140079_g5_i1	c131204_g1_i3	c143244_g1_i1	c129142_g1_i1	c133498_g1_i8	c122894_g1_i2	c134101_g1_i2	c122131_g2_i1	c128605_g2_i1	c135305_g1_i1	c131535_g1_i3
c154843_g1_i1	c127023_g1_i1	c124049_g1_i3	c110951_g1_i1	c140090_g4_i1	c131217_g1_i4	c139579_g2_i2	c128953_g1_i1	c133556_g1_i3	c122937_g1_i2	c136613_g2_i1	c130118_g1_i1	c138433_g1_i4	c135378_g1_i4	c133838_g2_i1
c194724_g1_i1	c127035_g2_i2	c124092_g1_i2	c208169_g1_i1	c140093_g1_i2	c131222_g1_i3	c107403_g1_i1	c138908_g2_i1	c133569_g3_i4	c122937_g1_i3	c140773_g1_i1	c140968_g1_i2	c139353_g1_i2	c135378_g1_i7	c136219_g1_i1
c93805_g1_i1	c127035_g3_i1	c124093_g1_i1	c137351_g1_i1	c140093_g1_i3	c131222_g1_i4	c128322_g2_i1	c118486_g1_i1	c133720_g2_i1	c122970_g1_i1	c129113_g2_i1	c112094_g1_i2	c140127_g2_i2	c135412_g2_i1	c125822_g1_i1
c129827_g1_i3	c127039_g1_i1	c12416_g1_i1	c140953_g10_i1	c140093_g1_i6	c131250_g1_i1	c141413_g3_i1	c134764_g1_i1	c133720_g2_i3	c122989_g1_i2	c140561_g1_i4	c120275_g2_i2	c136426_g1_i1	c135441_g1_i1	c123565_g1_i1
c125090_g1_i3	c127043_g1_i1	c124398_g1_i3	c140106_g3_i1	c140153_g4_i1	c131299_g1_i2	c138894_g1_i2	c127764_g1_i1	c134018_g1_i2	c123007_g2_i3	c104513_g2_i1	c141427_g1_i2	c103237_g1_i1	c135538_g1_i1	c132345_g1_i1
c118549_g1_i1	c127088_g1_i1	c124511_g1_i2	c135053_g1_i1	c140158_g5_i2	c131416_g1_i1	c137019_g1_i6	c120450_g1_i1	c134190_g1_i1	c123024_g1_i1	c129193_g2_i1	c134913_g1_i4	c107276_g1_i2	c135556_g2_i1	c42622_g1_i1
c125172_g1_i1	c127198_g1_i1	c124621_g1_i3	c138154_g1_i4	c140217_g3_i1	c131457_g1_i1	c20715_g1_i1	c131962_g3_i1	c134207_g1_i2	c123024_g1_i2	c137986_g2_i4	c136764_g1_i2	c139066_g3_i2	c135778_g1_i2	c117312_g1_i1
c48218_g1_i1	c127206_g1_i1	c124663_g2_i1	c139160_g1_i3	c140372_g1_i2	c131457_g1_i2	c59984_g1_i2	c117749_g1_i2	c134250_g1_i1	c123027_g1_i1	c181371_g1_i1	c114837_g1_i2	c123123_g2_i1	c135779_g1_i1	c130917_g1_i1
c139460_g1_i2	c127212_g1_i2	c124687_g1_i1	c140150_g1_i9	c140557_g1_i6	c131457_g1_i3	c132001_g1_i2	c65885_g1_i1	c134250_g1_i2	c123051_g1_i1	c120196_g1_i3	c131217_g1_i1	c119259_g1_i1	c135907_g1_i2	c131535_g1_i1
c66589_g1_i1	c127267_g1_i1	c124687_g1_i3	c141586_g5_i1	c140715_g2_i3	c131457_g1_i4	c133573_g1_i1	c102052_g1_i1	c134257_g1_i6	c123051_g1_i2	c135117_g1_i2	c135151_g2_i1	c88382_g1_i1	c135907_g1_i4	c131867_g2_i1
c207218_g1_i1	c127332_g2_i1	c124774_g1_i2	c169729_g1_i1	c140835_g4_i6	c131477_g1_i1	c107619_g1_i1	c105905_g1_i1	c134271_g1_i1	c123082_g1_i2	c133583_g1_i5	c138955_g2_i4	c113351_g2_i1	c135916_g1_i1	c138263_g1_i1
c123881_g1_i2	c127367_g1_i1	c124813_g1_i3	c138868_g3_i2	c140841_g2_i5	c131477_g1_i2	c134910_g1_i1	c132762_g1_i5	c134271_g1_i2	c123129_g1_i2	c112878_g1_i2	c140612_g2_i7	c133990_g1_i1	c135941_g1_i1	c140687_g2_i1
c137045_g1_i1	c127411_g1_i2	c124815_g2_i2	c139439_g1_i2	c140849_g1_i1	c131485_g3_i2	c137284_g2_i1	c131495_g2_i2	c134294_g1_i1	c123131_g1_i1	c119268_g2_i1	c136692_g1_i1	c138747_g1_i5	c135942_g3_i4	c90272_g1_i1
c136064_g1_i3	c127436_g1_i2	c124830_g1_i1	c120688_g1_i1	c140860_g2_i4	c131544_g1_i2	c126378_g1_i1	c132762_g1_i2	c134294_g1_i3	c123150_g1_i1	c137844_g1_i5	c139999_g3_i3	c140964_g2_i1	c135966_g1_i1	c126484_g2_i2
c168452_g1_i1	c127577_g1_i1	c124930_g1_i2	c126150_g1_i1	c140979_g3_i3	c131548_g1_i2	c138900_g1_i3	c127812_g1_i5	c134294_g1_i4	c123158_g1_i1	c124721_g1_i1	c120080_g1_i1	c129858_g1_i1	c136021_g1_i1	c122888_g1_i4
c120624_g1_i1	c127593_g1_i1	c124962_g1_i2	c122743_g1_i2	c141067_g1_i10	c131555_g1_i2	c118543_g1_i1	c140323_g1_i2	c134359_g1_i2	c123188_g1_i2	c55331_g1_i1	c120143_g1_i3	c135691_g1_i2	c136021_g1_i6	c122906_g1_i1
c120462_g1_i2	c127615_g1_i1	c124962_g1_i3	c130994_g1_i1	c141067_g1_i3	c131562_g1_i3	c116882_g1_i1	c127308_g1_i1	c134433_g1_i1	c123200_g1_i3	c130080_g1_i4	c136213_g1_i3	c139353_g1_i1	c136115_g3_i1	c128716_g1_i1
c77251_g1_i1	c127620_g1_i1	c124962_g1_i4	c68954_g1_i1	c141080_g1_i2	c131619_g1_i2	c120670_g1_i1	c207763_g1_i1	c134433_g1_i2	c123293_g3_i2	c128488_g1_i2	c119624_g1_i2	c140652_g2_i3	c136140_g3_i1	c140045_g1_i2
c141336_g7_i2	c127628_g1_i3	c125103_g1_i1	c135539_g1_i1	c141252_g2_i1	c131638_g1_i2	c138369_g1_i3	c140372_g1_i6	c134464_g1_i1	c123377_g1_i3	c141127_g1_i1	c141103_g4_i1	c137182_g1_i6	c136178_g3_i1	c105191_g1_i1
c137009_g1_i1	c127629_g3_i1	c125174_g1_i1	c138451_g2_i1	c141297_g7_i1	c131714_g2_i4	c130381_g2_i2	c109294_g1_i1	c134464_g1_i2	c123415_g1_i2	c153569_g1_i1	c182183_g1_i1	c181004_g1_i1	c136265_g1_i3	c126971_g1_i4
c128351_g2_i1	c127687_g1_i3	c125219_g1_i4	c138870_g1_i1	c141422_g1_i4	c131767_g2_i2	c141137_g2_i3	c141603_g4_i1	c134528_g1_i1	c123415_g1_i3	c130280_g3_i1	c138374_g1_i2	c141208_g7_i1	c136278_g2_i1	c133317_g1_i2
c129320_g4_i1	c127879_g1_i2	c125236_g1_i2	c133415_g3_i1	c141422_g1_i6	c131857_g2_i2	c101671_g1_i1	c20824_g1_i1	c134573_g1_i2	c123485_g2_i1	c130922_g1_i3	c139827_g3_i4	c123808_g1_i1	c136296_g1_i1	c138340_g7_i5
c169423_g1_i1	c128028_g1_i3	c125240_g1_i1	c138714_g3_i4	c141487_g2_i3	c131859_g1_i3	c113412_g1_i1	c136754_g2_i2	c134620_g1_i1	c123501_g1_i2	c131564_g1_i3	c137123_g1_i3	c140109_g2_i4	c136296_g1_i2	c138921_g1_i2
c112868_g1_i1	c128028_g1_i8	c125296_g1_i1	c158820_g1_i1	c141573_g1_i12	c131878_g1_i1	c139353_g1_i4	c123070_g1_i1	c134620_g1_i2	c123563_g2_i1	c44955_g1_i1	c130781_g1_i3	c119609_g1_i1	c136301_g1_i4	c139732_g2_i2
c123600_g2_i2	c128085_g1_i1	c125412_g2_i2	c136114_g1_i1	c141573_g1_i3	c131878_g1_i2	c88627_g1_i1	c138042_g2_i2	c134620_g1_i4	c123571_g4_i2	c134826_g2_i2	c135884_g2_i2	c137609_g5_i1	c136305_g2_i1	c40017_g1_i2
c51683_g1_i1	c128085_g1_i3	c125428_g1_i1	c102841_g1_i3	c141573_g1_i7	c131878_g1_i4	c121973_g1_i1	c126574_g1_i1	c134620_g1_i5	c123601_g1_i3	c93674_g2_i1	c48501_g1_i2	c168700_g1_i1	c136305_g2_i10	c99829_g1_i1
c129279_g1_i2	c128101_g1_i1	c125451_g1_i1	c136379_g1_i1	c146494_g1_i1	c131897_g2_i4	c124184_g1_i1	c133355_g7_i2	c134692_g2_i1	c123601_g1_i4	c125504_g1_i2	c129349_g2_i3	c104595_g1_i1	c136305_g2_i5	c58274_g1_i1
c136768_g4_i1	c128204_g2_i2	c125477_g1_i1	c141553_g1_i1	c148275_g1_i1	c131945_g1_i1	c186746_g1_i1	c132762_g1_i3	c134755_g1_i4	c123638_g1_i3	c133381_g1_i2	c110290_g1_i2	c133814_g1_i1	c136305_g2_i8	c139255_g1_i3
c104477_g1_i1	c128247_g1_i1	c125690_g1_i2	c139633_g1_i1	c158897_g1_i1	c132035_g2_i1	c106848_g1_i1	c95792_g1_i1	c134759_g1_i1	c123646_g2_i1	c139009_g1_i8	c107633_g1_i1	c140760_g1_i2	c136305_g2_i9	c124240_g1_i2
c75754_g1_i1	c128300_g2_i2	c125731_g1_i4	c169202_g1_i1	c159949_g1_i1	c132041_g2_i2	c101724_g1_i2	c137471_g1_i1	c134759_g1_i2	c123666_g1_i1	c129144_g2_i1	c116866_g1_i2	c193936_g1_i1	c136434_g2_i1	c139800_g2_i3
c134630_g1_i1	c128305_g3_i2	c125808_g1_i4	c120688_g1_i2	c161892_g1_i1	c132058_g1_i2	c123395_g1_i2	c129992_g1_i1	c134759_g1_i5	c123744_g1_i1	c131314_g1_i2	c141256_g3_i3	c48728_g1_i1	c136504_g2_i2	c21191_g1_i1
c138261_g8_i2	c128306_g1_i2	c125888_g1_i1	c141275_g1_i4	c1638_g1_i1	c132119_g1_i1	c114774_g1_i1	c108367_g2_i1	c134854_g1_i1	c123761_g1_i1	c140908_g2_i4	c128118_g1_i4	c70895_g1_i1	c136516_g4_i1	c101249_g1_i3
c125722_g2_i1	c128321_g1_i1	c12592_g1_i2	c98694_g1_i1	c169243_g1_i1	c132130_g1_i1	c138973_g2_i2	c90852_g1_i1	c134881_g2_i1	c123772_g1_i2	c139241_g1_i9	c138223_g1_i6	c129241_g1_i3	c136566_g2_i3	c118293_g1_i2
c131274_g1_i3	c128366_g1_i1	c126094_g1_i1	c134021_g2_i1	c169741_g1_i1	c132159_g1_i1	c139071_g1_i1	c129687_g2_i1	c134881_g2_i3	c123809_g1_i1	c125213_g2_i1	c139176_g3_i2	c123491_g1_i1	c136675_g2_i1	c140405_g1_i2
c116568_g1_i1	c128366_g1_i3	c126239_g1_i1	c132426_g1_i3	c172531_g1_i1	c132180_g1_i1	c111594_g1_i1	c107431_g2_i1	c134926_g1_i3	c123809_g1_i2	c126384_g1_i5	c140944_g1_i5	c123663_g1_i2	c136697_g2_i2	c135698_g2_i2
c154998_g1_i1	c128428_g1_i1	c126267_g1_i1	c136214_g1_i1	c180852_g1_i1	c132181_g1_i1	c124132_g1_i1	c134890_g1_i1	c134956_g1_i2	c123816_g1_i1	c137918_g1_i3	c138340_g7_i4	c137657_g2_i1	c136741_g1_i1	c138495_g2_i3
c141889_g1_i1	c128428_g1_i4	c126328_g1_i3	c141184_g1_i12	c189599_g1_i1	c132224_g2_i1	c128760_g1_i1	c20286_g1_i1	c135167_g1_i1	c123818_g1_i1	c133583_g1_i1	c84346_g1_i1	c120191_g2_i1	c136741_g1_i3	c138896_g2_i2
c123600_g2_i1	c128455_g2_i1	c126364_g1_i6	c141634_g2_i7	c193927_g1_i1	c132311_g2_i1	c137900_g3_i1	c140743_g3_i10	c135180_g2_i3	c123835_g1_i1	c139165_g1_i6	c115312_g1_i2	c207971_g1_i1	c136762_g1_i1	c115014_g1_i1
c142232_g1_i1	c128455_g3_i1	c126443_g2_i2	c128702_g2_i2	c195020_g1_i1	c132311_g2_i4	c217307_g1_i1	c104461_g1_i1	c135187_g1_i1	c123836_g1_i1	c93464_g1_i1	c140198_g3_i1	c123387_g2_i1	c136924_g1_i2	c134656_g3_i1
c106021_g1_i1	c128477_g1_i2	c126627_g2_i1	c139578_g4_i9	c196204_g1_i1	c132354_g2_i2	c3102_g1_i1	c135672_g1_i1	c135225_g2_i1	c123836_g1_i2	c141377_g1_i2	c119820_g1_i1	c137947_g2_i1	c136942_g1_i4	c139822_g2_i2
c131064_g1_i1	c128630_g1_i2	c126705_g1_i1	c118217_g2_i1	c196511_g1_i1	c132354_g3_i2	c162551_g1_i1	c113344_g1_i1	c135225_g4_i1	c123836_g1_i3	c134845_g1_i2	c135884_g2_i1	c140284_g1_i2	c136952_g1_i12	c141052_g2_i6
c181940_g1_i1	c128636_g1_i1	c126759_g1_i1	c159025_g1_i1	c200471_g1_i1	c132445_g1_i2	c113794_g1_i2	c49970_g1_i1	c135234_g1_i4	c123836_g1_i4	c138456_g2_i1	c119145_g1_i2	c140774_g1_i2	c136952_g1_i5	c123948_g1_i1
c126008_g1_i1	c128640_g1_i1	c126783_g1_i1	c128734_g1_i1	c202289_g1_i1	c132502_g1_i2	c114059_g3_i2	c128615_g1_i1	c135245_g2_i2	c123912_g1_i1	c129620_g1_i2	c137125_g4_i1	c146633_g1_i1	c136952_g1_i7	c136163_g1_i3
c114788_g1_i1	c128640_g1_i2	c126866_g1_i1	c126190_g1_i1	c202580_g1_i1	c132530_g1_i1	c140687_g2_i4	c106349_g1_i1	c135368_g2_i2	c123932_g1_i1	c140271_g1_i1	c125786_g1_i2	c141056_g2_i4	c136992_g1_i1	c141478_g2_i6
c139443_g1_i1	c128643_g2_i2	c126902_g1_i1	c138365_g1_i2	c207484_g1_i1	c132535_g1_i2	c80144_g1_i1	c115510_g2_i1	c135391_g1_i1	c123932_g1_i2	c128261_g1_i1	c130393_g1_i1	c134056_g2_i2	c137011_g2_i3	c38026_g1_i1
c118100_g1_i1	c128705_g1_i1	c126910_g1_i1	c110432_g1_i1	c20988_g1_i1	c132643_g2_i2	c134826_g1_i1	c120632_g1_i1	c135438_g1_i1	c123946_g1_i1	c173561_g1_i1	c133744_g1_i4	c112916_g1_i1	c137018_g1_i1	c132165_g1_i3
c40283_g1_i1	c128705_g1_i2	c126947_g1_i3	c129925_g1_i3	c215350_g1_i1	c132650_g2_i1	c136432_g1_i1	c129392_g1_i2	c135438_g1_i3	c123971_g1_i1	c134924_g3_i1	c140451_g1_i2	c141305_g2_i1	c137076_g1_i2	c134237_g1_i1
c130637_g1_i1	c128705_g1_i3	c127069_g1_i1	c137770_g1_i4	c21586_g1_i1	c132692_g1_i1	c136911_g1_i6	c56904_g1_i1	c135438_g1_i4	c124015_g1_i3	c139860_g7_i2	c128468_g1_i1	c63463_g2_i1	c137269_g2_i1	c139610_g2_i2
c114712_g1_i1	c128758_g1_i2	c127069_g1_i3	c138002_g1_i2	c39900_g1_i1	c132736_g1_i3	c133255_g2_i3	c133355_g7_i3	c135623_g1_i1	c124027_g1_i2	c174701_g1_i1	c1969_g1_i1	c134171_g1_i1	c137293_g1_i2	c106823_g1_i1
c141336_g7_i4	c128759_g1_i1	c127085_g1_i1	c54046_g1_i1	c42673_g1_i1	c132789_g2_i1	c140496_g1_i1	c138601_g1_i4	c135623_g1_i2	c124031_g2_i2	c121833_g1_i1	c130380_g1_i3	c140961_g3_i1	c137293_g1_i3	c120862_g1_i1
c140212_g5_i1	c128759_g1_i4	c127106_g1_i1	c135444_g4_i1	c52529_g1_i1	c132951_g1_i3	c102162_g2_i1	c133355_g7_i5	c135656_g2_i2	c124036_g3_i1	c135288_g1_i2	c91023_g1_i2	c140254_g1_i2	c137317_g4_i1	c132863_g1_i2
c141291_g1_i3	c128801_g1_i2	c127150_g2_i1	c136768_g2_i1	c58641_g1_i1	c133001_g1_i2	c140269_g1_i7	c137719_g2_i2	c135724_g1_i4	c124085_g2_i1	c53859_g1_i1	c131956_g1_i2	c168612_g1_i1	c137375_g1_i2	c136692_g1_i3
c123490_g1_i1	c128930_g1_i1	c127203_g1_i1	c129740_g2_i1	c70658_g1_i1	c133059_g1_i7	c128025_g1_i1	c141635_g2_i1	c135743_g1_i1	c124240_g1_i1	c128151_g1_i1	c121144_g1_i2	c80330_g1_i1	c137382_g1_i1	c137761_g5_i3
c120123_g2_i1	c128964_g1_i3	c127203_g1_i3	c80143_g1_i1	c71016_g1_i1	c133256_g1_i1	c133184_g1_i1	c133355_g7_i1	c135774_g2_i1	c124247_g1_i1	c139796_g2_i1	c124377_g1_i3	c104484_g2_i1	c137416_g1_i2	c136011_g2_i6
c85238_g1_i1	c128997_g1_i1	c127289_g1_i2	c124700_g1_i1	c74580_g1_i1	c133270_g2_i1	c127400_g1_i2	c135849_g4_i3	c135786_g1_i3	c124258_g1_i1	c209943_g1_i1	c139238_g3_i4	c56373_g1_i1	c137420_g1_i1	c136948_g1_i3
c130654_g2_i1	c128997_g1_i2	c127361_g1_i1	c129967_g1_i1	c75138_g1_i1	c133280_g1_i2	c140097_g3_i6	c140188_g3_i1	c135789_g1_i1	c124258_g1_i3	c131672_g1_i5	c136556_g1_i5	c88655_g1_i1	c137439_g1_i2	c141177_g5_i13
c132297_g1_i3	c128997_g1_i3	c127385_g3_i1	c139180_g1_i4	c75138_g1_i2	c133374_g1_i1	c140279_g1_i9	c135612_g1_i2	c135789_g4_i1	c124258_g1_i4	c141002_g6_i1	c141523_g1_i9	c139590_g1_i2	c137479_g1_i6	c133342_g1_i1
c66857_g1_i1	c128997_g1_i4	c127385_g3_i4	c135358_g2_i1	c75456_g1_i1	c133374_g1_i2	c139580_g1_i4	c133355_g7_i4	c135814_g4_i1	c124296_g1_i1	c135896_g1_i3	c141080_g3_i1	c140888_g2_i2	c137509_g1_i4	c138222_g2_i1
c111936_g1_i1	c128997_g1_i5	c127385_g4_i2	c118672_g1_i2	c7603_g1_i2	c133374_g1_i3	c1498_g1_i1	c131317_g1_i2	c135843_g1_i1	c124339_g1_i1	c137609_g3_i10	c92889_g2_i2	c4729_g1_i1	c137540_g1_i1	c120707_g1_i2
c157121_g1_i1	c129088_g1_i4	c127393_g1_i1	c139987_g1_i1	c76201_g1_i2	c133383_g1_i2	c78438_g1_i2	c135566_g2_i1	c135843_g1_i8	c124359_g1_i5	c69957_g1_i1	c131143_g1_i2	c52219_g1_i1	c137540_g2_i1	c122906_g1_i2
c155014_g1_i1	c129097_g1_i1	c127409_g1_i3	c111905_g1_i1	c76907_g1_i1	c133383_g1_i3	c114720_g2_i1	c24103_g1_i1	c135849_g3_i5	c124454_g1_i1	c93217_g1_i1	c92453_g2_i1	c130360_g3_i1	c137540_g4_i1	c139827_g2_i1
c136986_g1_i3	c129097_g1_i2	c127409_g1_i4	c128833_g1_i3	c77824_g1_i2	c133434_g1_i2	c137502_g1_i1	c141581_g2_i1	c135851_g1_i1	c124500_g1_i2	c102123_g1_i1	c140608_g4_i2	c141109_g2_i3	c137620_g2_i4	c140429_g1_i3
c141730_g1_i1	c129097_g1_i3	c127417_g1_i2	c135053_g1_i2	c81614_g1_i1	c133455_g1_i2	c141209_g2_i4	c140442_g3_i1	c135851_g1_i2	c124543_g1_i3	c133626_g2_i1	c129265_g1_i1	c106088_g1_i1	c137650_g1_i1	c130469_g1_i1
c134727_g3_i3	c129097_g1_i4	c127421_g1_i1	c189257_g1_i1	c92497_g1_i2	c133464_g1_i3	c141598_g3_i3	c132152_g1_i1	c135851_g1_i3	c124552_g1_i1	c106792_g1_i1	c99573_g1_i1	c130646_g2_i1	c137650_g1_i2	c134647_g1_i4
c131073_g1_i2	c129097_g1_i5	c127457_g1_i2	c140215_g1_i1	c92876_g1_i1	c133477_g2_i5	c17589_g1_i1	c44685_g2_i1	c135892_g2_i2	c124553_g1_i1	c209880_g1_i1	c130396_g1_i2	c138570_g1_i1	c137650_g1_i3	c138671_g1_i2
c128607_g2_i2	c129097_g1_i6	c127459_g1_i2	c140676_g1_i1	c94709_g1_i1	c133516_g1_i7	c126422_g1_i1	c125349_g1_i1	c135942_g3_i3	c124585_g2_i1	c120151_g2_i2	c132078_g1_i1	c20810_g1_i1	c137698_g1_i3	c139453_g4_i7
c167889_g1_i1	c129097_g1_i7	c127511_g1_i1	c134541_g1_i1	c96192_g1_i1	c133523_g1_i1	c128763_g1_i2	c136089_g3_i1	c135980_g4_i1	c124593_g1_i1	c125690_g1_i1	c216782_g1_i1	c68954_g1_i2	c137873_g1_i1	c139849_g1_i2
c77674_g2_i1	c129115_g2_i2	c127543_g1_i1	c106563_g1_i2	c96208_g1_i1	c133523_g1_i3	c138795_g2_i1	c169431_g1_i1	c135980_g4_i5	c124593_g1_i3	c126991_g1_i1	c124404_g2_i1	c141065_g1_i3	c137883_g2_i1	c182844_g1_i1
c118080_g1_i1	c129233_g3_i1	c127591_g1_i2	c133265_g1_i2	c97996_g1_i2	c133626_g2_i2	c210896_g1_i1	c138324_g3_i1	c136097_g3_i1	c124641_g1_i2	c137086_g1_i3	c136198_g1_i1	c138733_g1_i2	c137890_g1_i1	c96969_g1_i2
c140585_g8_i1	c129241_g1_i1	c127591_g1_i3	c136082_g2_i1	c98447_g2_i1	c133661_g1_i1	c139475_g1_i10	c140672_g4_i1	c136117_g1_i4	c124641_g1_i3	c138261_g2_i1	c137992_g1_i2	c51965_g1_i1	c137906_g3_i1	c133433_g3_i2
c116244_g1_i1	c129241_g1_i2	c127592_g1_i2	c140993_g1_i7	c99717_g1_i1	c133676_g1_i2	c140737_g5_i1	c130660_g1_i2	c136151_g2_i1	c124668_g2_i1	c48045_g1_i2	c127592_g1_i4	c140359_g1_i1	c137906_g3_i2	c139521_g2_i1
c168167_g1_i1	c129295_g1_i3	c127609_g1_i1	c137197_g2_i2		c133695_g1_i3	c169246_g1_i1	c132762_g1_i4	c136177_g1_i2	c124703_g1_i1	c101605_g1_i1	c130680_g2_i1	c131890_g3_i1	c137924_g1_i1	c120627_g1_i1
c92848_g2_i1	c129314_g1_i1	c127609_g1_i2	c116443_g1_i2		c133697_g1_i1	c105796_g1_i1	c133493_g1_i1	c136202_g2_i2	c124703_g1_i2	c106919_g1_i1	c138187_g1_i2	c137132_g2_i1	c137938_g1_i2	c137662_g1_i2
c132361_g1_i1	c129314_g1_i2	c127621_g1_i3	c130526_g1_i2		c133697_g1_i3	c121974_g3_i1	c147059_g1_i1	c136223_g1_i2	c124703_g1_i3	c62196_g1_i1	c138597_g2_i4	c138130_g1_i4	c137951_g1_i7	c141378_g3_i1
c118080_g1_i2	c129318_g1_i1	c127649_g1_i2	c138900_g3_i1		c133720_g2_i2	c129116_g1_i1	c119930_g1_i1	c136260_g1_i2	c124710_g1_i1	c128556_g1_i1	c139827_g4_i1	c138395_g2_i3	c138013_g2_i1	c102896_g1_i3
c136806_g1_i1	c129413_g1_i1	c127675_g1_i1	c134833_g1_i4		c133762_g2_i1	c138319_g1_i1	c136242_g1_i4	c136265_g1_i1	c124710_g1_i5	c130713_g2_i1	c118429_g2_i2	c131066_g1_i1	c138035_g1_i1	c133385_g1_i2
c139329_g7_i1	c129420_g1_i2	c127675_g1_i2	c135849_g4_i1		c133772_g1_i2	c106354_g1_i1	c130991_g2_i1	c136289_g1_i1	c124710_g1_i6	c14410_g1_i2	c120569_g1_i1	c139979_g6_i1	c138035_g1_i2	c131489_g1_i1
c193994_g1_i1	c129453_g2_i1	c127751_g1_i1	c137643_g1_i1		c133829_g2_i1	c133255_g2_i1	c129194_g1_i2	c136305_g2_i11	c124746_g3_i1	c137433_g1_i2	c146588_g1_i1	c102394_g1_i2	c138035_g1_i3	c138670_g1_i2
c104721_g1_i1	c129547_g1_i1	c127880_g1_i2	c137115_g5_i1		c133832_g1_i2	c133713_g1_i1	c128615_g1_i3	c136305_g2_i4	c124774_g1_i3	c62552_g1_i1	c122577_g1_i1	c209223_g1_i1	c138035_g1_i4	c139843_g1_i2
c134700_g1_i3	c129571_g1_i1	c127923_g1_i3	c97034_g1_i1		c133895_g1_i1	c134464_g2_i1	c139695_g1_i1	c136305_g2_i6	c124784_g1_i1	c98734_g1_i2	c137406_g1_i2	c140508_g7_i3	c138035_g1_i5	c128716_g1_i4
c154761_g1_i1	c129585_g1_i1	c128009_g1_i1	c123223_g2_i1		c133895_g1_i2	c105422_g1_i1	c130958_g1_i1	c136305_g2_i7	c124784_g1_i3	c137918_g1_i1	c138404_g1_i1	c5124_g1_i1	c138165_g3_i2	c140687_g2_i5
c102915_g1_i1	c129635_g1_i1	c128031_g1_i2	c126529_g1_i2		c133922_g1_i5	c135895_g1_i3	c138440_g3_i3	c136411_g1_i1	c124784_g1_i5	c133663_g1_i1	c120179_g1_i1	c135978_g2_i1	c138165_g3_i3	c55143_g1_i1
c155317_g1_i1	c129896_g2_i3	c128109_g1_i3	c135358_g2_i2		c133996_g1_i3	c94304_g1_i2	c131317_g1_i1	c136499_g1_i2	c124811_g1_i1	c119268_g3_i1	c132566_g1_i1	c51811_g1_i1	c138181_g1_i1	c134555_g5_i5
c130858_g3_i1	c129925_g1_i2	c128205_g1_i5	c76479_g1_i1		c134028_g1_i3	c214071_g1_i1	c124625_g1_i2	c136555_g2_i1	c124837_g2_i2	c79846_g1_i1	c133214_g1_i4	c114309_g1_i1	c138192_g1_i1	c134884_g1_i1
c136790_g1_i1	c129928_g1_i1	c128225_g1_i1	c141036_g1_i1		c134169_g1_i4	c164760_g1_i1	c93528_g1_i1	c136555_g2_i2	c124863_g1_i2	c140979_g3_i9	c140229_g3_i2	c138037_g2_i6	c138203_g1_i4	c138496_g1_i4
c122381_g1_i1	c130023_g2_i1	c128290_g1_i3	c135539_g1_i2		c134171_g2_i3	c139270_g2_i1	c123794_g1_i1	c136612_g1_i12	c124869_g1_i1	c108985_g2_i1	c144872_g1_i1	c141238_g2_i3	c138264_g1_i1	c138702_g1_i2
c141845_g1_i1	c130033_g1_i1	c128337_g1_i1	c140367_g4_i1		c134202_g3_i3	c133154_g2_i1	c133589_g2_i2	c136612_g1_i3	c124909_g1_i2	c199820_g1_i1	c93954_g2_i1	c137182_g1_i3	c138265_g6_i1	c126164_g1_i1
c66582_g1_i1	c130052_g1_i2	c128346_g1_i1	c124399_g2_i1		c134250_g1_i3	c140167_g3_i1	c140767_g2_i1	c136612_g1_i4	c124941_g2_i2	c137585_g1_i2	c126064_g1_i1	c44691_g1_i1	c138265_g6_i3	c136511_g1_i2
c118010_g1_i1	c130076_g1_i1	c128632_g1_i1	c133186_g1_i2		c134257_g1_i1	c139698_g1_i1	c127498_g1_i1	c136612_g1_i8	c124959_g2_i1	c117568_g1_i1	c137173_g1_i2	c139239_g1_i3	c138275_g1_i3	c141407_g1_i2
c181160_g1_i1	c130092_g1_i1	c128668_g1_i1	c99232_g1_i1		c134304_g1_i1	c58916_g1_i1	c119150_g2_i1	c136627_g1_i3	c124964_g1_i1	c136066_g4_i1	c142935_g1_i1	c112084_g1_i1	c138295_g1_i1	c136163_g1_i2
c155412_g1_i1	c130101_g1_i1	c128802_g2_i1	c131206_g1_i2		c134391_g1_i5	c48124_g1_i1	c122348_g1_i1	c136707_g1_i1	c125046_g1_i1	c117271_g1_i1	c130399_g1_i2	c96824_g1_i1	c138372_g1_i5	c134255_g1_i2
c129854_g1_i2	c130101_g2_i1	c128862_g1_i1	c140670_g3_i2		c134438_g2_i2	c103384_g1_i1	c126224_g1_i3	c136756_g2_i3	c125067_g1_i1	c136613_g2_i2	c140202_g1_i9	c133946_g1_i1	c138381_g1_i8	c134359_g2_i1
c125173_g3_i1	c130109_g2_i1	c128877_g3_i1	c208013_g1_i1		c134441_g2_i1	c135649_g2_i1	c136415_g1_i1	c136807_g1_i1	c125077_g1_i1	c137253_g2_i5	c134177_g2_i1	c140536_g1_i1	c138411_g1_i4	c141177_g5_i3
c180928_g1_i1	c130254_g1_i2	c128882_g1_i1	c134790_g1_i2		c134482_g1_i3	c137719_g2_i1	c140072_g7_i1	c136813_g1_i2	c125077_g1_i3	c138458_g1_i3	c140240_g2_i1	c120146_g1_i1	c138607_g1_i4	c118960_g1_i1
c99763_g1_i2	c130276_g1_i1	c128940_g1_i1	c127153_g1_i1		c134482_g1_i6	c139698_g1_i6	c129430_g1_i1	c136820_g1_i5	c125085_g1_i1	c3357_g1_i1	c140573_g1_i1	c158437_g1_i1	c138628_g2_i4	c139720_g2_i7
c107183_g1_i1	c130310_g2_i1	c128942_g1_i2	c128833_g1_i1		c134512_g1_i1	c113779_g1_i1	c140714_g2_i6	c136862_g1_i1	c125096_g1_i3	c138963_g1_i1	c124285_g1_i3	c112851_g1_i1	c138663_g1_i21	c140172_g2_i3
c123846_g1_i1	c130326_g1_i1	c128942_g1_i3	c136112_g1_i2		c134540_g1_i1	c111538_g1_i1	c121408_g1_i1	c136863_g1_i3	c125096_g1_i4	c109605_g1_i1	c138673_g1_i9	c130897_g1_i2	c138681_g1_i8	c123214_g1_i2
c123846_g1_i2	c130339_g1_i1	c128975_g1_i2	c134778_g2_i1		c134540_g1_i2	c134555_g5_i2	c116108_g1_i1	c137013_g1_i9	c125135_g2_i1	c133127_g1_i1	c118119_g1_i1	c120692_g1_i2	c138715_g1_i2	c136491_g1_i2
c136372_g7_i1	c130375_g1_i3	c129025_g1_i1	c64575_g1_i1		c134548_g1_i1	c127205_g1_i8	c134683_g1_i3	c137023_g1_i4	c125147_g1_i2	c9658_g1_i1	c133935_g1_i2	c48832_g1_i1	c138715_g1_i3	c139265_g1_i1
c76818_g1_i1	c130421_g1_i5	c129100_g1_i1	c134497_g2_i1		c134548_g1_i2	c127679_g1_i2	c108854_g1_i1	c137026_g1_i1	c125187_g1_i1	c118571_g2_i1	c139082_g1_i3	c140577_g1_i2	c138739_g4_i2	c122890_g1_i2
c128351_g1_i1	c130507_g1_i1	c129100_g1_i3	c135385_g1_i1		c134548_g1_i3	c141212_g1_i10	c137019_g1_i5	c137043_g2_i2	c125219_g1_i3	c155295_g1_i1	c139463_g2_i1	c114496_g1_i1	c138761_g1_i1	c134288_g1_i2
c168022_g1_i1	c130612_g1_i2	c129100_g2_i1	c120453_g1_i2		c134548_g1_i4	c141623_g1_i2	c56797_g1_i1	c137043_g2_i3	c125222_g2_i1		c91023_g1_i1	c123604_g1_i1	c138824_g1_i1	c140084_g1_i2
c128779_g1_i3	c130669_g1_i2	c129100_g2_i3	c133789_g1_i2		c134582_g2_i3	c55243_g1_i1	c103982_g2_i1	c137043_g2_i4	c125247_g1_i1		c126157_g3_i1	c139239_g1_i2	c138831_g1_i4	c124372_g3_i3
c130014_g2_i1	c130669_g1_i6	c129101_g2_i1	c140998_g2_i5		c134685_g1_i2	c91595_g1_i1	c125144_g2_i1	c137076_g1_i7	c125270_g1_i1		c131394_g1_i2	c138790_g3_i2	c138895_g2_i1	c135667_g3_i2
c135221_g4_i1	c130691_g2_i5	c129135_g1_i1	c13812_g1_i1		c134694_g1_i3	c119801_g1_i1	c48757_g1_i1	c137080_g1_i2	c125270_g1_i2		c131597_g1_i2	c141476_g2_i2	c138940_g1_i2	c137566_g1_i1
c117852_g1_i1	c130725_g1_i3	c129149_g1_i1	c128414_g2_i1		c134694_g1_i4	c119904_g1_i1	c127707_g1_i1	c137219_g1_i1	c125284_g1_i1		c138137_g3_i3	c138037_g2_i1	c138940_g1_i3	c121260_g2_i1
c129989_g1_i1	c130773_g2_i2	c129149_g1_i2	c132485_g1_i2		c134792_g1_i3	c125185_g1_i1	c140737_g1_i1	c137244_g1_i1	c125319_g1_i1		c140601_g1_i7	c138521_g1_i2	c138948_g1_i3	c131034_g1_i1
c207357_g1_i1	c130791_g1_i5	c129215_g1_i1	c96103_g1_i2		c134798_g1_i1	c137287_g1_i1	c146882_g1_i1	c137246_g2_i1	c125319_g1_i5		c103157_g1_i2	c149760_g1_i1	c138948_g1_i4	c132939_g3_i1
c138840_g2_i1	c130795_g1_i5	c129215_g1_i2	c124582_g1_i3		c134813_g1_i1	c17589_g1_i2	c107056_g1_i1	c137292_g1_i4	c125344_g4_i1		c138582_g1_i3	c101866_g1_i1	c138955_g5_i1	c138650_g2_i3
c118028_g1_i2	c130848_g2_i1	c129304_g1_i1	c140097_g3_i8		c134845_g1_i3	c132273_g1_i2	c141082_g1_i1	c137296_g1_i2	c125379_g2_i1		c131143_g1_i4	c141052_g2_i3	c138970_g1_i1	c141533_g1_i3
c108466_g1_i1	c130848_g2_i2	c129381_g2_i3	c134926_g1_i2		c134885_g3_i1	c133462_g2_i1	c114112_g1_i1	c137308_g3_i10	c125384_g2_i2		c141303_g4_i1	c135823_g1_i1	c138970_g1_i4	c76044_g1_i1
c2493_g1_i1	c130848_g2_i3	c129381_g2_i5	c136028_g1_i1		c134901_g1_i2	c121273_g1_i1	c137639_g1_i1	c137308_g3_i2	c125471_g2_i1		c105363_g1_i4	c141407_g1_i1	c138970_g1_i6	c123363_g1_i2
c139329_g15_i1	c130848_g2_i5	c129431_g4_i3	c96917_g1_i1		c134901_g1_i3	c124184_g1_i2	c138083_g2_i1	c137308_g3_i5	c125494_g1_i5		c122569_g1_i1	c140487_g1_i1	c138978_g1_i3	c134124_g1_i1
c123797_g1_i1	c130848_g2_i6	c129431_g4_i6	c120742_g1_i1		c134901_g1_i4	c140269_g1_i10	c44635_g1_i2	c137310_g1_i3	c125506_g1_i1		c133068_g2_i1	c122503_g1_i2	c138990_g2_i1	c140901_g1_i6
c115021_g1_i1	c130920_g1_i1	c129443_g1_i1	c125360_g1_i3		c134925_g1_i1	c74704_g1_i1	c111865_g3_i1	c137439_g1_i1	c125518_g1_i1		c125016_g1_i3	c138579_g1_i1	c138990_g2_i4	c132708_g1_i1
c180848_g1_i1	c130939_g1_i1	c129443_g1_i3	c139160_g1_i1		c134925_g1_i3	c174445_g1_i1	c14410_g1_i1	c137439_g1_i3	c125559_g1_i1		c127644_g1_i1	c139636_g1_i3	c139019_g2_i2	c207312_g1_i1
c126932_g1_i1	c130974_g1_i2	c129483_g1_i1	c130615_g2_i6		c134929_g3_i1	c128025_g1_i2	c115632_g1_i1	c137439_g1_i4	c125684_g1_i1		c207157_g1_i1	c135403_g1_i2	c139077_g1_i5	c129103_g2_i2
c137964_g4_i1	c130974_g1_i3	c129592_g1_i3	c60605_g1_i1		c134930_g1_i2	c132821_g1_i3	c137019_g1_i1	c137481_g1_i2	c125687_g1_i3		c98167_g1_i1	c136955_g1_i3	c139134_g1_i1	c135910_g1_i4
c156645_g1_i1	c130997_g3_i1	c129627_g1_i1	c139990_g1_i3		c134956_g1_i7	c136577_g1_i2	c137338_g2_i2	c137509_g1_i1	c125693_g1_i2		c112224_g1_i2	c141129_g5_i2	c139134_g1_i5	c138921_g1_i4
c130147_g1_i2	c131014_g1_i1	c129627_g1_i3	c94733_g1_i1		c134981_g1_i1	c140039_g3_i1	c74185_g1_i1	c137509_g1_i2	c125768_g1_i1		c128977_g3_i2	c115815_g1_i1	c139144_g2_i5	c139616_g1_i4
c141291_g1_i2	c131025_g1_i1	c129633_g1_i1	c125937_g1_i1		c135002_g1_i1	c141374_g2_i4	c138714_g3_i6	c137540_g2_i2	c125827_g1_i1		c134286_g1_i1	c126580_g1_i1	c139188_g2_i6	c126416_g1_i1
c127985_g1_i1	c131061_g1_i1	c129675_g1_i1	c130728_g1_i2		c135002_g1_i4	c123163_g1_i1	c140631_g1_i5	c137588_g1_i1	c125840_g2_i1		c135382_g1_i3	c130556_g3_i2	c139238_g4_i3	c134806_g1_i4
c137933_g2_i2	c131122_g2_i3	c129693_g1_i1	c131672_g1_i3		c135008_g8_i2	c131192_g1_i2	c139960_g3_i1	c137603_g1_i1	c125860_g1_i2		c106976_g1_i1	c113469_g1_i3	c139253_g2_i6	c134873_g1_i6
c99755_g1_i1	c131134_g2_i1	c129714_g1_i1	c47984_g1_i1		c135010_g1_i5	c133795_g1_i8	c99356_g1_i2	c137694_g1_i4	c125861_g1_i5		c126888_g2_i3	c133804_g1_i1	c139274_g1_i1	c136203_g1_i1
c76796_g1_i1	c131134_g3_i1	c129714_g1_i2	c114050_g2_i1		c135012_g1_i1	c133799_g2_i3	c138569_g1_i5	c137698_g1_i2	c125881_g2_i1		c116102_g1_i1	c188436_g1_i1	c139274_g1_i5	c95885_g1_i1
c140999_g4_i1	c131151_g1_i1	c129714_g1_i3	c139223_g1_i7		c135012_g1_i3	c141083_g2_i3	c187241_g1_i1	c137774_g1_i2	c125892_g3_i2		c138063_g1_i5	c102163_g1_i1	c139280_g4_i1	c129443_g1_i4
c134700_g1_i2	c131203_g1_i3	c129721_g1_i1	c140367_g4_i5		c135083_g1_i1	c108605_g1_i1	c105714_g1_i2	c137788_g2_i3	c125998_g1_i1		c139808_g1_i3	c116464_g1_i1	c139388_g2_i1	c132803_g1_i1
c136705_g1_i1	c131207_g2_i1	c129793_g1_i1	c114852_g1_i1		c135113_g1_i1	c111788_g2_i1	c126927_g1_i2	c137833_g1_i1	c126007_g1_i2		c129828_g1_i3	c140279_g1_i1	c139399_g2_i6	c134356_g1_i2
c168095_g2_i1	c131218_g2_i1	c129795_g1_i2	c125360_g1_i2		c135124_g4_i1	c128385_g2_i3	c131311_g1_i7	c137873_g1_i2	c126023_g2_i2		c137615_g1_i5	c95870_g2_i1	c139453_g3_i5	c140961_g3_i6
c127508_g1_i1	c131349_g3_i2	c129796_g2_i1	c111952_g1_i1		c135158_g2_i2	c130021_g1_i3	c183436_g1_i1	c137959_g1_i1	c126058_g1_i2		c133738_g1_i2	c131760_g2_i2	c139568_g1_i4	c115642_g1_i1
c130123_g1_i1	c131353_g1_i1	c129806_g1_i1	c133462_g1_i1		c135178_g1_i2	c131192_g1_i3	c139435_g1_i3	c137985_g3_i1	c126062_g1_i1		c138673_g1_i6	c139410_g1_i2	c139605_g7_i1	c129506_g1_i1
c137107_g2_i3	c131383_g2_i1	c129857_g1_i2	c139856_g3_i1		c135185_g1_i2	c211094_g1_i1	c140628_g2_i3	c138055_g1_i3	c126093_g1_i1		c138837_g2_i4	c136280_g1_i2	c139616_g1_i3	c132745_g1_i2
c105871_g2_i1	c131525_g1_i3	c129956_g1_i2	c131218_g2_i2		c135234_g1_i1	c71779_g1_i1	c128549_g1_i2	c138105_g1_i1	c126096_g1_i2		c139166_g3_i5	c122503_g1_i1	c139777_g1_i2	c135728_g1_i1
c119133_g1_i1	c131563_g1_i1	c129991_g1_i1	c139163_g1_i5		c135234_g1_i2	c134368_g4_i1	c185530_g1_i1	c138130_g3_i3	c126102_g1_i1		c140521_g3_i1	c197438_g1_i1	c139829_g1_i5	c139786_g1_i4
c88204_g1_i1	c131580_g1_i1	c130141_g1_i4	c134541_g1_i2		c135234_g1_i3	c139009_g1_i6	c136023_g1_i2	c138176_g2_i2	c126139_g2_i1		c133269_g1_i1	c140664_g1_i2	c139928_g2_i2	c140968_g1_i1
c108817_g1_i1	c131873_g1_i1	c13021_g1_i1	c93131_g1_i1		c135277_g1_i1	c141335_g2_i4	c105250_g1_i1	c138176_g2_i5	c126152_g1_i1		c136556_g1_i1	c136538_g1_i4	c139938_g1_i13	c135923_g5_i2
c125090_g1_i1	c131877_g1_i2	c130337_g1_i1	c75485_g1_i2		c135298_g1_i3	c119188_g1_i1	c137986_g2_i6	c138176_g2_i7	c126161_g1_i2		c140084_g1_i4	c209666_g1_i1	c139938_g1_i4	c136135_g1_i2
c132329_g1_i3	c131887_g1_i1	c130347_g1_i3	c140707_g2_i1		c135298_g1_i7	c139921_g3_i3	c140879_g3_i3	c138187_g1_i1	c126166_g1_i3		c133029_g1_i1	c133376_g2_i1	c139938_g1_i5	c139215_g2_i8
c132619_g4_i1	c131978_g1_i1	c130373_g1_i5	c141127_g1_i5		c135315_g2_i1	c140328_g2_i5	c140879_g3_i2	c138207_g2_i3	c126182_g2_i1		c125365_g1_i1	c141129_g5_i1	c139984_g1_i3	c53888_g1_i1
c143199_g1_i1	c131996_g2_i1	c130412_g1_i1	c129233_g2_i1		c135366_g2_i2	c140698_g1_i1	c140962_g1_i1	c138279_g2_i1	c126289_g3_i1		c133700_g2_i1	c138767_g1_i4	c139984_g1_i4	c96010_g1_i1
c141735_g1_i1	c132003_g5_i1	c130428_g2_i2	c129241_g1_i4		c135366_g2_i5	c17232_g1_i2	c137483_g2_i1	c138295_g1_i2	c126340_g1_i3		c128826_g1_i3	c137077_g1_i9	c139984_g1_i5	c118087_g1_i1
c207251_g1_i1	c132034_g2_i3	c130472_g1_i3	c138365_g1_i1		c135370_g1_i2	c128990_g2_i3	c127707_g1_i2	c138374_g1_i4	c126412_g2_i2		c136622_g1_i3	c141420_g1_i1	c140038_g1_i3	c126412_g2_i5
c104444_g1_i1	c132036_g1_i2	c130491_g1_i1	c51991_g1_i1		c135371_g1_i1	c125460_g1_i1	c197563_g1_i1	c138395_g6_i1	c126435_g1_i2		c144707_g1_i1	c135795_g1_i1	c140132_g1_i4	c117919_g1_i1
c126236_g1_i2	c132059_g1_i1	c130534_g1_i1	c141684_g1_i2		c135391_g1_i2	c139320_g2_i3	c103925_g1_i3	c138520_g3_i1	c126436_g1_i2		c201985_g1_i1	c141571_g2_i1	c140158_g6_i1	c124437_g1_i2
c129317_g3_i2	c132063_g1_i2	c130539_g1_i1	c107575_g1_i2		c135533_g1_i3	c74146_g1_i1	c40121_g1_i1	c138542_g1_i3	c126449_g2_i2		c111461_g1_i1	c94136_g1_i1	c140176_g2_i2	c133170_g1_i1
c77333_g1_i1	c132063_g1_i3	c130561_g1_i1	c113032_g2_i1		c135561_g1_i1	c117809_g1_i1	c131171_g3_i1	c138559_g4_i1	c126481_g1_i1		c134663_g1_i7	c134745_g2_i1	c140176_g2_i7	c139879_g1_i1
c125463_g1_i1	c132063_g1_i4	c130572_g1_i1	c21021_g1_i1		c135630_g1_i3	c137338_g2_i9	c139418_g2_i1	c138566_g2_i2	c126481_g1_i2		c139581_g3_i1	c141208_g7_i2	c140190_g8_i2	c115343_g1_i1
c94720_g1_i1	c132063_g1_i6	c130625_g1_i2	c96987_g1_i1		c135660_g3_i1	c139907_g1_i2	c141354_g2_i1	c138568_g4_i2	c126494_g2_i1		c139687_g2_i7	c207894_g1_i1	c140196_g1_i1	c126009_g1_i1
c124289_g1_i2	c132074_g1_i1	c130625_g1_i4	c140953_g4_i1		c135660_g3_i4	c93007_g1_i1	c43794_g1_i1	c138569_g1_i1	c126518_g1_i1		c130625_g1_i1	c93200_g2_i1	c140214_g1_i1	c131217_g1_i3
c180868_g1_i1	c132093_g3_i2	c130638_g2_i1	c136023_g1_i6		c135660_g3_i5	c127110_g1_i1	c94418_g2_i1	c138569_g1_i2	c126520_g1_i1		c86808_g1_i1	c173995_g1_i1	c140234_g1_i2	c132062_g1_i2
c93132_g1_i1	c132118_g1_i2	c130688_g1_i2	c128833_g1_i4		c135660_g3_i6	c113888_g1_i1	c138852_g6_i1	c138569_g1_i7	c126528_g1_i1		c118223_g1_i1	c115702_g1_i1	c140234_g5_i3	c136692_g1_i6
c120573_g1_i1	c132122_g1_i1	c130713_g1_i3	c48269_g1_i1		c135748_g1_i4	c134971_g1_i1	c23766_g2_i1	c138577_g1_i4	c126550_g1_i2		c118348_g1_i1	c129401_g1_i2	c140241_g1_i2	c9352_g1_i1
c181081_g1_i1	c132125_g1_i1	c130720_g2_i1	c101790_g1_i1		c135759_g1_i1	c140843_g1_i1	c133497_g1_i2	c138614_g1_i4	c126590_g1_i2		c124813_g1_i1	c136023_g1_i1	c140241_g1_i7	c95870_g1_i1
c141936_g1_i1	c132125_g1_i2	c130752_g1_i1	c104684_g1_i2		c135759_g2_i2	c117454_g1_i1	c132034_g2_i1	c138623_g1_i1	c126600_g1_i5		c131225_g1_i1	c138709_g2_i8	c140266_g3_i1	c127968_g1_i3
c94635_g1_i2	c132180_g1_i4	c130790_g1_i1	c129530_g1_i1		c135850_g2_i3	c119841_g1_i1	c118804_g1_i3	c138623_g1_i3	c126638_g2_i1		c117185_g1_i2	c77918_g1_i1	c140266_g3_i2	c130689_g1_i1
c137503_g1_i1	c132187_g1_i1	c130793_g1_i1	c137770_g1_i3		c135851_g1_i4	c132275_g1_i3	c131831_g1_i3	c138623_g1_i4	c126686_g1_i1		c117746_g1_i1	c120514_g1_i1	c140267_g4_i6	c133283_g1_i1
c140148_g2_i1	c132203_g2_i1	c130793_g1_i3	c131866_g1_i1		c135870_g1_i2	c138148_g1_i6	c136205_g1_i1	c138628_g2_i1	c126712_g1_i2		c104745_g1_i2	c130614_g5_i1	c140344_g1_i3	c141190_g2_i12
c167909_g1_i1	c132209_g1_i1	c130827_g1_i2	c133108_g1_i1		c135904_g1_i2	c139687_g1_i1	c20276_g1_i1	c138656_g1_i1	c126725_g2_i4		c131261_g1_i2	c140652_g2_i5	c140344_g2_i1	c133871_g1_i2
c75980_g1_i1	c132209_g1_i2	c130862_g1_i6	c126874_g2_i2		c135911_g3_i2	c148255_g1_i1	c129291_g1_i1	c138696_g1_i2	c126726_g1_i1		c136748_g1_i3	c130864_g1_i1	c140358_g2_i2	c137305_g1_i3
c142814_g1_i1	c132307_g1_i1	c130912_g1_i6	c125049_g2_i2		c135960_g1_i1	c125670_g1_i1	c126268_g1_i1	c138724_g1_i2	c126726_g1_i2		c140328_g2_i12	c98561_g2_i1	c140358_g2_i7	c137766_g4_i4
c134042_g1_i2	c132318_g2_i1	c130922_g1_i1	c136398_g1_i1		c136009_g2_i1	c141100_g2_i2	c118410_g1_i2	c138724_g1_i3	c126788_g1_i3		c140860_g2_i3	c135803_g1_i1	c140358_g2_i9	c119313_g1_i2
c137933_g3_i1	c132318_g2_i2	c130922_g1_i2	c115584_g1_i1		c136052_g2_i1	c140381_g1_i4	c133237_g1_i1	c138724_g1_i4	c126789_g1_i2		c137663_g1_i2	c93958_g1_i1	c140384_g3_i2	c139720_g2_i3
c141761_g1_i1	c132318_g3_i1	c130922_g1_i4	c130731_g1_i1		c136053_g1_i3	c117774_g1_i1	c19035_g1_i1	c138735_g1_i2	c126863_g1_i2		c140072_g2_i4	c118961_g1_i2	c140393_g3_i6	c140119_g1_i6
c194398_g1_i1	c132333_g1_i2	c130962_g1_i3	c132743_g1_i1		c136106_g2_i1	c108073_g1_i1	c130231_g1_i1	c138760_g1_i7	c126888_g2_i1		c114161_g1_i1	c140917_g1_i1	c140400_g1_i2	c140385_g1_i1
c127749_g1_i1	c132349_g1_i3	c130964_g2_i1	c132227_g3_i1		c136142_g2_i2	c139475_g1_i6	c130643_g2_i1	c138780_g1_i3	c126888_g2_i2		c134789_g1_i5	c137018_g1_i3	c140400_g1_i3	c140630_g3_i4
c120479_g1_i1	c132356_g1_i1	c130993_g1_i1	c136358_g2_i1		c136142_g2_i6	c139605_g5_i6	c138515_g3_i1	c138780_g1_i7	c126917_g1_i2		c137094_g1_i3	c103684_g1_i1	c140475_g1_i1	c182656_g1_i1
c21657_g1_i1	c132356_g1_i2	c130993_g1_i2	c139092_g2_i1		c136145_g1_i3	c121795_g1_i4	c117266_g2_i1	c138805_g1_i2	c126926_g1_i1		c141523_g1_i2	c138676_g1_i3	c140500_g2_i1	c117454_g1_i2
c117403_g1_i1	c132356_g1_i3	c131077_g2_i2	c90082_g1_i1		c136145_g1_i4	c123672_g1_i3	c92235_g1_i1	c138810_g1_i4	c127040_g1_i2		c141327_g3_i2	c118805_g1_i1	c140502_g1_i4	c130382_g1_i1
c168676_g1_i1	c132367_g1_i6	c131084_g5_i1	c123954_g1_i3		c136145_g1_i5	c123716_g1_i1	c106845_g1_i1	c138885_g1_i1	c127040_g1_i3		c140299_g1_i4	c139637_g5_i1	c140502_g1_i6	c132808_g1_i2
c126031_g2_i2	c132426_g1_i1	c131099_g1_i1	c181269_g1_i1		c136145_g1_i6	c128025_g1_i4	c125963_g1_i1	c138944_g2_i2	c127053_g1_i1		c140891_g5_i1	c130556_g2_i2	c140504_g2_i2	c134179_g1_i2
c96312_g1_i1	c132426_g1_i2	c131109_g1_i3	c140417_g1_i1		c136188_g1_i1	c131227_g1_i2	c141335_g2_i2	c138948_g1_i2	c127060_g1_i2		c141389_g1_i1	c140142_g1_i3	c140508_g7_i2	c135711_g1_i1
c80582_g1_i1	c132485_g1_i1	c131156_g2_i1	c127557_g2_i2		c136198_g1_i8	c201710_g1_i1	c139346_g1_i2	c138970_g1_i2	c127063_g1_i1		c141523_g1_i6	c112966_g3_i1	c140529_g1_i3	c139475_g1_i9
c131893_g3_i1	c132485_g3_i1	c131217_g1_i2	c94981_g1_i1		c136260_g1_i3	c105727_g1_i2	c56887_g1_i1	c138990_g2_i5	c127095_g5_i1		c116345_g1_i2	c120292_g1_i1	c140580_g2_i1	c48162_g1_i1
c141291_g1_i9	c132516_g1_i1	c131233_g1_i1	c136037_g1_i3		c136323_g1_i4	c111442_g1_i1	c123300_g2_i1	c139019_g2_i1	c127147_g1_i2		c139822_g1_i1	c131190_g1_i1	c140596_g4_i1	c132976_g1_i1
c121707_g1_i1	c132523_g1_i1	c131258_g1_i1	c139246_g2_i3		c136345_g1_i6	c199667_g1_i1	c140035_g1_i3	c139019_g2_i3	c127165_g2_i2		c118747_g1_i1	c137332_g1_i1	c140602_g1_i7	c137064_g1_i3
c167992_g1_i1	c132575_g1_i4	c131278_g1_i3	c116838_g1_i2		c136402_g1_i3	c132273_g1_i1	c130597_g1_i3	c139019_g2_i4	c127226_g3_i5		c123744_g1_i2	c140227_g2_i1	c140618_g1_i6	c140494_g2_i4
c104792_g1_i1	c132575_g1_i5	c131295_g1_i1	c129049_g1_i2		c136484_g3_i1	c133640_g1_i1	c118421_g1_i2	c139029_g3_i4	c127294_g1_i1		c133109_g1_i4	c127948_g1_i2	c140653_g3_i7	c117238_g1_i1
c124123_g2_i1	c132605_g1_i3	c131297_g1_i1	c132515_g1_i2		c136499_g1_i5	c117110_g1_i2	c121534_g1_i2	c139105_g2_i1	c127296_g3_i1		c136860_g2_i1	c141365_g1_i8	c140684_g1_i6	c131638_g1_i3
c105578_g1_i1	c132726_g1_i1	c131314_g1_i3	c117952_g1_i3		c136516_g3_i1	c122466_g1_i1	c121389_g2_i2	c139105_g2_i4	c127322_g1_i1		c126871_g1_i2	c135375_g2_i3	c140694_g1_i6	c131707_g1_i1
c136022_g1_i2	c132759_g1_i2	c131319_g1_i2	c140405_g1_i3		c136552_g1_i1	c88921_g1_i1	c139052_g1_i8	c139105_g2_i8	c127369_g1_i1		c114290_g1_i2	c141532_g2_i1	c140714_g5_i1	c132155_g1_i2
c101973_g1_i1	c132783_g1_i1	c131337_g1_i2	c106630_g1_i1		c136555_g1_i1	c92729_g1_i2	c93060_g1_i1	c139112_g1_i2	c127446_g1_i1		c119774_g1_i1	c207061_g1_i1	c140717_g1_i3	c133269_g1_i4
c77559_g1_i1	c132811_g1_i1	c131343_g2_i1	c114197_g1_i1		c136563_g5_i1	c105422_g2_i1	c119290_g1_i3	c139119_g2_i9	c127446_g1_i5		c134555_g5_i8	c43720_g1_i1	c140719_g3_i3	c137124_g4_i5
c76575_g2_i1	c132850_g1_i1	c131360_g1_i1	c139782_g2_i3		c136593_g2_i1	c121429_g1_i1	c134644_g1_i1	c139188_g2_i3	c127449_g2_i1		c139999_g3_i1	c98457_g2_i1	c140784_g2_i3	c139673_g4_i2
c21200_g1_i1	c132854_g1_i2	c131370_g1_i1	c113922_g1_i1		c136612_g1_i10	c130803_g1_i3	c114720_g1_i1	c139227_g2_i6	c127485_g1_i1		c136198_g1_i10	c138233_g1_i4	c140841_g2_i10	c124710_g1_i2
c129974_g1_i2	c132854_g1_i3	c131374_g1_i1	c107185_g1_i1		c136612_g1_i9	c135538_g1_i3	c136205_g1_i2	c139238_g3_i10	c127485_g1_i2		c105363_g1_i2	c124372_g3_i1	c140841_g2_i11	c135063_g1_i2
c119275_g1_i1	c132857_g1_i1	c131416_g1_i2	c133186_g1_i1		c136627_g1_i4	c138480_g2_i1	c140090_g4_i5	c139238_g3_i11	c127485_g1_i3		c126871_g1_i1	c185847_g1_i1	c140841_g2_i15	c140173_g2_i1
c133134_g1_i1	c132977_g2_i1	c131445_g1_i2	c141023_g2_i1		c136675_g1_i1	c138739_g6_i1	c114337_g1_i1	c139238_g3_i6	c127522_g2_i2		c136213_g1_i2	c127396_g2_i1	c140841_g2_i4	c141052_g2_i5
c136406_g1_i1	c133002_g1_i2	c131447_g1_i4	c136996_g1_i2		c136732_g4_i4	c126806_g1_i4	c141191_g1_i3	c139238_g3_i7	c127534_g1_i1		c140320_g3_i1	c141480_g3_i3	c140841_g2_i9	c129170_g1_i1
c155257_g1_i1	c133034_g1_i2	c131482_g1_i1	c103487_g1_i1		c136732_g4_i6	c20791_g1_i1	c136955_g1_i2	c139238_g3_i8	c127534_g1_i4		c136556_g1_i3	c49206_g1_i1	c140870_g3_i3	c131006_g1_i2
c77954_g1_i2	c133042_g2_i4	c131482_g1_i3	c113039_g1_i1		c136764_g1_i3	c106103_g1_i2	c131225_g2_i1	c139257_g2_i1	c127552_g2_i4		c129574_g1_i1	c122467_g1_i2	c140895_g1_i3	c135277_g1_i3
c124062_g1_i1	c133077_g7_i1	c131488_g1_i1	c123294_g1_i1		c136767_g1_i1	c129428_g2_i3	c115240_g1_i2	c139295_g1_i1	c127563_g1_i4		c133886_g1_i2	c132779_g1_i2	c140895_g1_i8	c139901_g1_i2
c138763_g2_i1	c133147_g1_i1	c131509_g1_i2	c134479_g3_i2		c136767_g1_i2	c130199_g4_i1	c130963_g1_i3	c139313_g2_i2	c127568_g1_i2		c133935_g1_i1	c135373_g1_i3	c140948_g1_i1	c140847_g3_i3
c1857_g1_i2	c133174_g1_i1	c131534_g1_i1	c121896_g2_i1		c136800_g1_i1	c134452_g1_i7	c137031_g1_i1	c139315_g1_i3	c127568_g1_i3		c135157_g1_i6	c140220_g1_i1	c140955_g1_i1	c125213_g1_i1
c76575_g1_i1	c133204_g1_i1	c131584_g2_i1	c128758_g1_i3		c136802_g1_i2	c135775_g4_i3	c115137_g1_i1	c139326_g1_i3	c127568_g1_i4		c136556_g1_i2	c134232_g2_i3	c140955_g1_i3	c141428_g2_i3
c137632_g1_i1	c133215_g1_i1	c131653_g1_i1	c129177_g2_i1		c136813_g1_i3	c138776_g1_i2	c126927_g1_i1	c139333_g1_i1	c127598_g1_i3		c112929_g1_i3	c51894_g1_i1	c140989_g1_i3	c113765_g1_i1
c181740_g1_i1	c133219_g1_i1	c131659_g1_i1	c136543_g1_i1		c136813_g1_i5	c139205_g4_i3	c140155_g3_i2	c139359_g5_i4	c127616_g1_i1		c137093_g2_i2	c98948_g1_i2	c140991_g1_i3	c124071_g1_i2
c110593_g2_i1	c133254_g1_i3	c131668_g1_i1	c103480_g1_i1		c136813_g1_i6	c78438_g1_i1	c133589_g2_i1	c139411_g1_i5	c127628_g1_i2		c136732_g4_i5	c126996_g1_i4	c141022_g6_i1	c131799_g1_i2
c154808_g1_i1	c133274_g2_i1	c131668_g1_i2	c141007_g1_i1		c136860_g2_i2	c114194_g1_i1	c139165_g3_i3	c139475_g3_i1	c127644_g1_i3		c138407_g2_i1	c135375_g2_i2	c141136_g1_i6	c132851_g2_i1
c137107_g2_i2	c133285_g1_i2	c131684_g3_i2	c94481_g1_i1		c136860_g2_i4	c130329_g1_i1	c109848_g1_i1	c139578_g4_i2	c127647_g1_i1		c139999_g3_i2	c113079_g1_i1	c141190_g2_i7	c133675_g1_i6
c116372_g1_i1	c133337_g1_i1	c131718_g1_i1	c113002_g1_i2		c136912_g1_i1	c196228_g1_i1	c129108_g1_i3	c139578_g4_i8	c127667_g1_i1		c130396_g1_i1	c123571_g3_i1	c141204_g3_i2	c135226_g2_i1
c141301_g1_i3	c133337_g1_i2	c131719_g1_i1	c106103_g1_i1		c136916_g1_i2	c114777_g1_i1	c129227_g1_i1	c139580_g2_i1	c127680_g1_i1		c134417_g1_i1	c138723_g3_i1	c141208_g6_i1	c135424_g2_i1
c155436_g1_i1	c133339_g1_i5	c131719_g1_i3	c130767_g1_i3		c136944_g1_i4	c138626_g2_i2	c150397_g1_i1	c139580_g2_i3	c127722_g1_i3		c134703_g1_i1	c132977_g2_i4	c141219_g1_i4	c137287_g2_i9
c135419_g2_i1	c133345_g1_i1	c131745_g1_i1	c138130_g3_i4		c136972_g1_i2	c138894_g1_i1	c99936_g1_i1	c139580_g2_i4	c127735_g2_i1		c135036_g1_i2	c137906_g2_i3	c141266_g1_i4	c140687_g2_i3
c157608_g1_i1	c133351_g2_i2	c131774_g1_i2	c138412_g1_i2		c137013_g1_i7	c90701_g1_i1	c133490_g1_i4	c139600_g1_i1	c127743_g1_i3		c136748_g1_i2	c139297_g2_i2	c141311_g3_i7	c104178_g1_i1
c141912_g1_i1	c133358_g1_i1	c131878_g1_i3	c139163_g1_i2		c137043_g2_i6	c131083_g3_i2	c135265_g1_i1	c139600_g1_i4	c127747_g1_i1		c136860_g2_i5	c116562_g1_i1	c141330_g5_i2	c133394_g1_i2
c122552_g1_i1	c133383_g1_i4	c131883_g1_i1	c140707_g2_i2		c137082_g1_i6	c130274_g1_i1	c140462_g2_i2	c139641_g3_i2	c127767_g1_i2		c55964_g1_i1	c1723_g1_i1	c141342_g2_i2	c139453_g3_i8
c181099_g1_i1	c133417_g1_i2	c131892_g2_i1	c133266_g1_i4		c137093_g2_i1	c194935_g1_i1	c124930_g1_i3	c139666_g1_i2	c127782_g1_i1		c118223_g1_i2	c124252_g1_i1	c141351_g1_i3	c140186_g1_i6
c76444_g1_i1	c133459_g2_i2	c131907_g3_i2	c121559_g1_i1		c137112_g2_i1	c126816_g1_i1	c139346_g1_i3	c139673_g1_i3	c127836_g1_i1		c123207_g1_i2	c135373_g1_i1	c141352_g3_i1	c140041_g3_i1
c133133_g2_i1	c133462_g3_i1	c131935_g3_i1	c130278_g1_i1		c137134_g3_i2	c128015_g1_i3	c12166_g1_i1	c139677_g1_i6	c127839_g2_i1		c129633_g2_i1	c135523_g2_i1	c141356_g1_i4	c23454_g1_i1
c129374_g1_i1	c133496_g1_i1	c131949_g1_i1	c140188_g1_i2		c137140_g1_i1	c157312_g1_i1	c129530_g1_i2	c139713_g1_i1	c127876_g1_i2		c181195_g1_i1	c135972_g2_i1	c141368_g4_i1	c126436_g1_i3
c126031_g2_i1	c133496_g2_i1	c131955_g1_i1	c140764_g2_i1		c137152_g1_i1	c139868_g1_i2	c140791_g1_i3	c139727_g5_i1	c127887_g1_i1		c116986_g1_i2	c1723_g1_i2	c141371_g2_i2	c136603_g2_i3
c130637_g1_i2	c133498_g1_i14	c131972_g1_i1	c122514_g2_i2		c137239_g2_i1	c70539_g1_i1	c126123_g1_i1	c139727_g5_i2	c127887_g1_i2		c134169_g1_i6	c115901_g2_i1	c141371_g2_i3	c137255_g2_i1
c135550_g2_i2	c133514_g1_i1	c131973_g1_i1	c141034_g2_i2		c137246_g2_i4	c126521_g1_i1	c127860_g1_i4	c139777_g1_i4	c127917_g1_i2		c139029_g3_i7	c134478_g1_i1	c141402_g3_i1	c139737_g1_i1
c126377_g2_i1	c133514_g1_i2	c132012_g2_i3	c126390_g1_i2		c137253_g2_i3	c128548_g1_i2	c131311_g1_i4	c139777_g1_i6	c127934_g1_i1		c140317_g2_i7	c131194_g1_i3	c141404_g8_i4	c139901_g1_i3
c154750_g1_i1	c133514_g1_i3	c132023_g1_i3	c128015_g1_i2		c137274_g2_i2	c130776_g3_i1	c123716_g1_i2	c139777_g1_i7	c127988_g1_i4		c141306_g1_i1	c116400_g2_i1	c141463_g1_i3	c95466_g1_i1
c118422_g1_i1	c133514_g1_i4	c132044_g2_i3	c139279_g8_i2		c137274_g2_i3	c109065_g1_i1	c124625_g1_i3	c139817_g1_i4	c127997_g1_i2		c129349_g2_i1	c127882_g1_i1	c141463_g1_i7	c129358_g1_i2
c136778_g2_i1	c133514_g1_i5	c132048_g4_i2	c117900_g1_i1		c137274_g2_i4	c121088_g1_i1	c140207_g2_i1	c139819_g1_i3	c128033_g1_i1		c130211_g1_i2	c141524_g3_i1	c141498_g1_i3	c130058_g1_i1
c134630_g1_i2	c133514_g1_i6	c132062_g1_i1	c140993_g1_i5		c137388_g7_i1	c123786_g1_i1	c114567_g1_i1	c139832_g2_i1	c128067_g1_i2		c133381_g1_i1	c128454_g2_i2	c141520_g1_i2	c137999_g1_i3
c207754_g1_i1	c133542_g3_i1	c132148_g1_i1	c25441_g1_i1		c137405_g1_i1	c125074_g1_i1	c140618_g1_i1	c139860_g5_i1	c128069_g1_i2		c140573_g1_i2	c131853_g1_i1	c141573_g1_i8	c138382_g1_i1
c76930_g1_i1	c133556_g1_i1	c132157_g1_i1	c140188_g1_i1		c137405_g1_i2	c115498_g1_i1	c131150_g1_i1	c139874_g1_i3	c128077_g2_i1		c118051_g1_i2	c138233_g1_i1	c141690_g1_i2	c120707_g1_i1
c132747_g1_i1	c133576_g1_i1	c132262_g2_i1	c99088_g1_i2		c137405_g1_i3	c124399_g2_i2	c131221_g2_i1	c139874_g1_i5	c128088_g1_i3		c123968_g1_i1	c130556_g2_i1	c143387_g1_i1	c138952_g1_i1
c129248_g1_i1	c133586_g1_i2	c132271_g1_i1	c128197_g1_i1		c137405_g1_i4	c124078_g1_i2	c128159_g1_i1	c139874_g1_i7	c128096_g3_i3		c128692_g1_i2	c135543_g2_i4	c1436_g1_i1	c139720_g2_i4
c180860_g1_i1	c133600_g1_i1	c132271_g1_i2	c131563_g1_i5		c137405_g2_i1	c139878_g1_i1	c140608_g4_i1	c139882_g3_i6	c128119_g1_i2		c137615_g1_i3	c135693_g1_i2	c144763_g1_i1	c128822_g2_i3
c168127_g1_i1	c133607_g1_i1	c132271_g1_i4	c139576_g2_i1		c137412_g1_i3	c127324_g1_i2	c138515_g3_i2	c139957_g1_i9	c128190_g2_i1		c139580_g1_i3	c140648_g1_i5	c147335_g1_i1	c129170_g6_i2
c141291_g1_i5	c133708_g3_i4	c132279_g1_i2	c132529_g1_i3		c137412_g1_i4	c130029_g2_i2	c136980_g1_i3	c139960_g3_i2	c128191_g1_i1		c118224_g3_i2	c122974_g1_i1	c147371_g1_i1	c136163_g1_i4
c117451_g1_i2	c133789_g1_i1	c132331_g1_i2	c170029_g1_i1		c137501_g1_i2	c183893_g1_i1	c119289_g1_i1	c139968_g1_i3	c128204_g1_i3		c134233_g2_i1	c138722_g3_i3	c147916_g1_i1	c138137_g2_i1
c76950_g1_i1	c133802_g3_i1	c132332_g2_i1	c126157_g1_i1		c137501_g1_i4	c119575_g1_i1	c96103_g1_i1	c139978_g2_i2	c128255_g1_i4		c139009_g1_i2	c162313_g1_i1	c155964_g1_i1	c133460_g1_i1
c135550_g2_i3	c133804_g2_i2	c132346_g2_i1	c97821_g2_i1		c137507_g1_i1	c73819_g1_i1	c136023_g1_i3	c140047_g4_i1	c128274_g1_i1		c17622_g1_i1	c123606_g1_i1	c156499_g1_i1	c135010_g1_i2
c103004_g1_i2	c133936_g1_i1	c132357_g3_i1	c120054_g2_i1		c137507_g1_i2	c141027_g2_i3	c138383_g1_i5	c140109_g3_i13	c128312_g2_i1		c130355_g1_i3	c128579_g3_i1	c157495_g1_i1	c121870_g1_i2
c133958_g2_i3	c133941_g1_i2	c132369_g1_i2	c124413_g1_i1		c137508_g1_i3	c184984_g1_i1	c139446_g1_i5	c140176_g2_i10	c128312_g2_i3		c92889_g2_i1	c139816_g1_i1	c157536_g1_i1	c136304_g1_i2
c119106_g2_i1	c133953_g1_i10	c132383_g1_i1	c123885_g1_i2		c137587_g1_i4	c91604_g1_i1	c136207_g2_i3	c140176_g2_i8	c128327_g1_i1		c136105_g3_i1	c141032_g1_i3	c159482_g1_i1	c138582_g1_i1
c129458_g1_i1	c133953_g1_i3	c132404_g1_i3	c130597_g1_i2		c137588_g1_i2	c137101_g1_i3	c110635_g1_i1	c140176_g2_i9	c128388_g1_i1		c83333_g1_i1	c130601_g2_i1	c161123_g1_i1	c139215_g2_i6
c206904_g1_i1	c133953_g1_i5	c132445_g1_i1	c139166_g2_i5		c137609_g7_i1	c140605_g2_i2	c159252_g1_i1	c140190_g5_i1	c128418_g1_i2		c98142_g1_i1	c141279_g1_i3	c163387_g1_i1	c116939_g1_i1
c103031_g2_i1	c133953_g1_i6	c132637_g1_i4	c182719_g1_i1		c137615_g1_i1	c170153_g1_i1	c140608_g3_i2	c140190_g5_i2	c128429_g1_i1		c138568_g2_i15	c135571_g1_i1	c165283_g1_i1	c134017_g1_i3
c131633_g3_i1	c133953_g1_i7	c132643_g2_i1	c122747_g1_i4		c137653_g1_i3	c130469_g1_i2	c115049_g1_i1	c140196_g1_i2	c128432_g1_i2		c160278_g1_i1	c141687_g1_i1	c170709_g1_i1	c135831_g1_i4
c206993_g1_i1	c133953_g1_i8	c132653_g1_i4	c75405_g1_i1		c137655_g1_i1	c139698_g1_i8	c140339_g2_i5	c140196_g1_i5	c128436_g1_i1		c127612_g1_i1	c65798_g1_i1	c171090_g1_i1	c127227_g2_i1
c96498_g1_i1	c133960_g1_i1	c132673_g1_i1	c141089_g1_i2		c137806_g1_i1	c140158_g2_i3	c141451_g2_i7	c140212_g8_i1	c128436_g1_i2		c136039_g1_i2	c115258_g2_i2	c173778_g1_i1	c134442_g2_i2
c133270_g1_i4	c133960_g1_i2	c132698_g1_i1	c138626_g2_i1		c137827_g1_i1	c125266_g1_i2	c126821_g1_i1	c140234_g5_i1	c128436_g1_i3		c136689_g1_i5	c140664_g1_i1	c175231_g1_i1	c169820_g1_i1
c92147_g1_i1	c133960_g1_i3	c132736_g1_i1	c140771_g3_i12		c137834_g1_i1	c139868_g1_i1	c4319_g1_i1	c140266_g3_i6	c128436_g1_i4		c137094_g1_i1	c102975_g1_i3	c18342_g1_i1	c126023_g2_i1
c118718_g2_i2	c133977_g1_i1	c132736_g1_i2	c3301_g1_i1		c137901_g5_i1	c115808_g1_i2	c136300_g1_i3	c140319_g2_i1	c128437_g1_i2		c138063_g1_i3	c109941_g1_i2	c183443_g1_i1	c136198_g1_i3
c141416_g5_i2	c133982_g1_i3	c132762_g1_i1	c128758_g1_i4		c137903_g3_i3	c104996_g1_i1	c140458_g1_i1	c140319_g2_i3	c128454_g2_i1		c140470_g2_i8	c139057_g4_i2	c183948_g1_i1	c135010_g1_i1
c180899_g1_i1	c133983_g2_i2	c132772_g1_i1	c140953_g4_i2		c137932_g1_i1	c115996_g1_i1	c114329_g2_i2	c140358_g3_i1	c128486_g1_i1		c116345_g1_i1	c140390_g1_i1	c184933_g1_i1	c138565_g1_i3
c207259_g1_i1	c133983_g3_i1	c132802_g2_i1	c140395_g1_i4		c137932_g1_i3	c105796_g1_i2	c129115_g1_i1	c140384_g3_i1	c128502_g1_i1		c128425_g3_i1	c135227_g1_i1	c185026_g1_i1	c174270_g1_i1
c127899_g1_i1	c133996_g1_i1	c132953_g1_i1	c134956_g1_i6		c137959_g1_i3	c63139_g1_i1	c127148_g1_i1	c140400_g1_i4	c128502_g1_i5		c118632_g2_i2	c138441_g1_i2	c194753_g1_i1	c101963_g1_i1
c137104_g1_i1	c134009_g1_i4	c132953_g1_i2	c139957_g1_i8		c137959_g1_i4	c40776_g1_i1	c139680_g1_i2	c140407_g1_i2	c128517_g1_i1		c123783_g1_i3	c71513_g1_i1	c195479_g1_i1	c138424_g1_i7
c129844_g1_i1	c134011_g1_i1	c132953_g1_i3	c139320_g4_i1		c137959_g1_i6	c125682_g1_i3	c136275_g1_i1	c140407_g1_i3	c128574_g1_i1		c134567_g1_i3	c125460_g3_i1	c196197_g1_i1	c139883_g1_i10
c92838_g1_i1	c134028_g1_i1	c132953_g1_i5	c135195_g1_i3		c137959_g1_i7	c132749_g1_i2	c131485_g2_i1	c140407_g1_i6	c128667_g1_i1		c140082_g2_i1	c135373_g1_i4	c20281_g1_i2	c137510_g1_i4
c141722_g1_i1	c134029_g1_i3	c132953_g1_i6	c102234_g1_i1		c137966_g1_i1	c139580_g1_i5	c170950_g1_i1	c140407_g1_i8	c128667_g2_i2		c126015_g1_i3	c142670_g1_i1	c21085_g1_i1	c139914_g2_i1
c104244_g1_i1	c134038_g2_i1	c133004_g4_i1	c139552_g2_i2		c137968_g1_i1	c140672_g2_i1	c11876_g1_i1	c140453_g2_i1	c128669_g1_i1		c126407_g1_i1	c57644_g1_i2	c21085_g1_i2	c109322_g2_i2
c128055_g2_i2	c134062_g1_i1	c133027_g1_i1	c130326_g1_i11		c137968_g1_i4	c56553_g1_i2	c140737_g2_i1	c140460_g1_i1	c128669_g1_i2		c131195_g1_i4	c123902_g1_i2	c211077_g1_i1	c130763_g1_i2
c139100_g10_i3	c134062_g1_i2	c133086_g1_i1	c134492_g1_i4		c137970_g1_i4	c126500_g1_i1	c46770_g1_i1	c140460_g1_i2	c128669_g1_i3		c140486_g2_i1	c141305_g1_i5	c213096_g1_i1	c133604_g1_i1
c141464_g1_i1	c134099_g1_i1	c133086_g1_i2	c134956_g1_i5		c137988_g2_i2	c130803_g2_i2	c141565_g1_i1	c140461_g2_i5	c128669_g1_i4		c140835_g2_i5	c102964_g1_i1	c22893_g1_i1	c135063_g3_i2
c141778_g1_i1	c134127_g1_i1	c133086_g1_i3	c140766_g4_i1		c138006_g2_i1	c137235_g1_i2	c122167_g1_i2	c140503_g2_i10	c128717_g1_i2		c137710_g1_i1	c119013_g1_i1	c23694_g1_i1	c168549_g1_i1
c105187_g1_i2	c134132_g1_i3	c133086_g1_i4	c141273_g1_i1		c138006_g2_i2	c141451_g2_i10	c135011_g1_i3	c140503_g2_i20	c128717_g1_i4		c127241_g1_i1	c133341_g1_i4	c31039_g1_i1	c126152_g1_i2
c118426_g1_i2	c134140_g6_i1	c133088_g1_i1	c125709_g1_i2		c138036_g1_i11	c128414_g2_i2	c141581_g3_i4	c140537_g1_i5	c128718_g1_i3		c140461_g2_i9	c137981_g1_i5	c39267_g1_i1	c140615_g1_i2
c193887_g1_i1	c134153_g1_i3	c133094_g1_i2	c139057_g5_i1		c138036_g1_i14	c134699_g3_i5	c123630_g2_i1	c140540_g2_i2	c128747_g1_i3		c128326_g2_i2	c141543_g2_i1	c41899_g1_i1	c133200_g2_i1
c124129_g2_i1	c134167_g4_i1	c133118_g2_i1	c139861_g4_i3		c138036_g1_i2	c101724_g1_i1	c140420_g1_i2	c140540_g2_i3	c128747_g1_i4		c133059_g1_i3	c133676_g2_i1	c42407_g1_i1	c135363_g1_i2
c133018_g2_i1	c134192_g2_i1	c133141_g2_i3	c124582_g1_i1		c138036_g1_i3	c118431_g2_i1	c141511_g2_i1	c140553_g1_i1	c128772_g1_i2		c122906_g1_i4	c141649_g1_i4	c42440_g1_i1	c126788_g1_i2
c117204_g2_i1	c134243_g1_i1	c133162_g2_i2	c141352_g5_i4		c138036_g1_i5	c135775_g4_i1	c113471_g1_i1	c140557_g1_i1	c128787_g1_i1		c136612_g1_i7	c3028_g1_i1	c45884_g1_i1	c132372_g2_i1
c123725_g2_i1	c134290_g1_i5	c133232_g1_i1	c131564_g1_i2		c138036_g1_i6	c94020_g1_i2	c110831_g1_i1	c140567_g4_i6	c128814_g2_i1		c138341_g2_i1	c138921_g2_i2	c47220_g1_i1	c138719_g1_i2
c141336_g7_i3	c134292_g1_i1	c133232_g1_i2	c135785_g1_i1		c138036_g1_i7	c137539_g1_i1	c102728_g1_i1	c140605_g1_i4	c128814_g2_i2		c139099_g2_i3	c124767_g1_i1	c47397_g1_i1	c111110_g2_i1
c127048_g1_i1	c134305_g1_i2	c133241_g1_i1	c139383_g3_i5		c138036_g1_i9	c120453_g1_i1	c118993_g1_i1	c140605_g1_i5	c128840_g1_i1		c141245_g3_i1	c168526_g1_i1	c50670_g1_i1	c123363_g1_i3
c126755_g1_i1	c134319_g1_i1	c133256_g1_i3	c141002_g7_i2		c138040_g5_i1	c125266_g1_i1	c130329_g1_i2	c140634_g3_i1	c128843_g2_i1		c12459_g1_i1	c133652_g1_i3	c50755_g1_i1	c133393_g1_i1
c67334_g1_i1	c134359_g1_i1	c133364_g1_i1	c92708_g1_i1		c138052_g2_i1	c126988_g2_i2	c125250_g1_i1	c140669_g2_i3	c128859_g1_i2		c137064_g1_i1	c135571_g1_i3	c50951_g1_i1	c137966_g1_i2
c137933_g2_i1	c134364_g1_i2	c133390_g1_i2	c130776_g2_i1		c138052_g2_i2	c133681_g2_i1	c133102_g1_i1	c140694_g1_i5	c128859_g1_i3		c114161_g1_i2	c139353_g1_i3	c51060_g1_i2	c139191_g1_i1
c137868_g2_i4	c134366_g1_i1	c133412_g2_i1	c119506_g1_i1		c138063_g2_i2	c136991_g3_i1	c16920_g1_i1	c140714_g1_i2	c128863_g1_i1		c127887_g1_i3	c141420_g1_i2	c56183_g1_i1	c139580_g1_i1
c206899_g1_i1	c134375_g1_i1	c133434_g1_i3	c134124_g4_i3		c138063_g3_i1	c166977_g1_i1	c126384_g1_i4	c140748_g2_i2	c128863_g1_i2		c130355_g1_i1	c125149_g1_i1	c65069_g1_i1	c141660_g1_i1
c142272_g1_i1	c134381_g1_i1	c133457_g1_i1	c121974_g3_i3		c138063_g3_i2	c19946_g1_i1	c116182_g1_i1	c140777_g1_i3	c128896_g1_i1		c133059_g1_i4	c128579_g1_i1	c70372_g1_i1	c4424_g1_i1
c77583_g1_i1	c134381_g1_i2	c133464_g1_i1	c138709_g2_i3		c138063_g3_i3	c108823_g1_i2	c68879_g1_i1	c140780_g2_i2	c128918_g1_i1		c138523_g2_i5	c139666_g2_i5	c73425_g1_i1	c123688_g1_i3
c16720_g1_i1	c134381_g1_i3	c133464_g1_i2	c92377_g1_i1		c138085_g1_i3	c129523_g1_i3	c108149_g1_i1	c140797_g3_i9	c128941_g2_i3		c139928_g3_i2	c141052_g2_i8	c74592_g1_i1	c131237_g2_i1
c206870_g1_i1	c134381_g1_i4	c133477_g2_i2	c116701_g1_i1		c138124_g2_i7	c140006_g3_i1	c188780_g1_i1	c140835_g4_i5	c128950_g1_i1		c140537_g1_i6	c22950_g1_i1	c75120_g1_i1	c138650_g2_i1
c123868_g1_i1	c134405_g1_i1	c133480_g2_i1	c39038_g1_i1		c138137_g3_i8	c134876_g1_i1	c139347_g1_i5	c140835_g4_i7	c129027_g1_i4		c141679_g2_i2	c114373_g1_i1	c75240_g1_i1	c138760_g1_i6
c120493_g1_i1	c134405_g1_i2	c133513_g1_i1	c102953_g1_i3		c138176_g2_i6	c109050_g1_i1	c23353_g1_i1	c140858_g1_i5	c129086_g1_i1		c122239_g2_i3	c134456_g1_i2	c75496_g1_i1	c139793_g1_i5
c77904_g1_i1	c134405_g1_i4	c133513_g1_i2	c124295_g1_i1		c138176_g4_i1	c114257_g1_i2	c141581_g2_i2	c140895_g1_i10	c129103_g1_i1		c134076_g1_i2	c137869_g2_i4	c76765_g1_i1	c140784_g2_i1
c94862_g2_i1	c134405_g1_i5	c133513_g1_i3	c126498_g1_i2		c138178_g1_i5	c135764_g1_i2	c139680_g1_i1	c140895_g1_i2	c129111_g1_i1		c136198_g1_i14	c118961_g1_i1	c79501_g1_i1	c111948_g1_i1
c131558_g1_i2	c134405_g1_i7	c133523_g1_i2	c135825_g1_i2		c138185_g1_i3	c139157_g1_i7	c130597_g1_i1	c140904_g2_i1	c129139_g1_i1		c136692_g1_i4	c124413_g2_i1	c81556_g1_i1	c127038_g3_i1
c181124_g1_i1	c134406_g1_i4	c133646_g1_i3	c136037_g1_i2		c138191_g1_i2	c139253_g7_i1	c139085_g1_i3	c140910_g1_i1	c129139_g1_i2		c138176_g2_i3	c127979_g1_i1	c86893_g2_i1	c134873_g1_i5
c138763_g2_i2	c134406_g1_i6	c133677_g2_i1	c139347_g1_i7		c138200_g1_i3	c125703_g1_i2	c123558_g1_i2	c140923_g2_i1	c129139_g1_i3		c131597_g1_i1	c134059_g1_i1	c88177_g1_i1	c135193_g1_i2
c76786_g1_i1	c134424_g1_i1	c133736_g1_i1	c139552_g2_i1		c138211_g2_i2	c127222_g1_i2	c173160_g1_i1	c140923_g2_i2	c129145_g1_i2		c132643_g1_i1	c136924_g1_i1	c88717_g1_i1	c124229_g1_i1
c129196_g1_i3	c134439_g1_i1	c133770_g1_i1	c139473_g3_i1		c138233_g2_i1	c130274_g1_i2	c136773_g1_i2	c141023_g3_i1	c129188_g1_i1		c185075_g1_i1	c208784_g1_i1	c91339_g1_i1	c127968_g1_i1
c40306_g1_i1	c134439_g1_i2	c133781_g1_i1	c183631_g1_i1		c138233_g2_i2	c140109_g2_i3	c138668_g3_i1	c141042_g1_i2	c129226_g1_i1		c64825_g1_i1	c134718_g1_i1	c91879_g1_i1	c135838_g1_i2
c134038_g5_i3	c134453_g2_i1	c133806_g1_i2	c100123_g1_i1		c138282_g1_i2	c141147_g1_i4	c139747_g1_i4	c141054_g5_i2	c129263_g1_i4		c123415_g1_i1	c138921_g1_i1	c92205_g1_i1	c135845_g1_i3
c106494_g1_i2	c134477_g1_i4	c133914_g1_i1	c138010_g1_i1		c138282_g1_i3	c88016_g1_i1	c125419_g1_i1	c141054_g5_i5	c129304_g1_i3		c136011_g2_i1	c140188_g2_i2	c92287_g1_i1	c138565_g1_i2
c118048_g1_i1	c134492_g1_i1	c133945_g1_i2	c139475_g1_i4		c138341_g2_i3	c134123_g2_i1	c140331_g1_i1	c141054_g5_i7	c129304_g1_i6		c139928_g3_i1	c76590_g1_i1	c93011_g1_i1	c140687_g2_i6
c117406_g2_i2	c134492_g1_i2	c133945_g1_i3	c108804_g1_i1		c138341_g2_i4	c135307_g1_i2	c99523_g1_i1	c141086_g2_i2	c129348_g1_i1		c131353_g2_i2	c135928_g1_i2	c93084_g1_i2	c116158_g1_i1
c106990_g1_i1	c134492_g1_i3	c133973_g1_i2	c124918_g1_i2		c138357_g1_i1	c140934_g6_i4	c139732_g2_i5	c141093_g1_i10	c129417_g2_i1		c141553_g1_i3	c140386_g3_i2	c93377_g1_i1	c135382_g2_i2
c132049_g2_i3	c134502_g1_i1	c133992_g1_i3	c134124_g4_i1		c138409_g1_i1	c134987_g1_i2	c141451_g2_i3	c141093_g1_i5	c129434_g5_i1		c124362_g1_i2	c132261_g2_i1	c94352_g1_i2	c137067_g1_i3
c138261_g9_i5	c134502_g1_i2	c134038_g4_i2	c134124_g4_i2		c138424_g1_i4	c140944_g1_i4	c139223_g1_i5	c141094_g2_i5	c129445_g1_i2		c137226_g2_i6	c116082_g1_i1	c94475_g1_i1	c139815_g2_i4
c117406_g2_i1	c134524_g1_i1	c134052_g1_i1	c92755_g1_i1		c138427_g1_i3	c45421_g1_i1	c118447_g1_i1	c141136_g1_i3	c129445_g1_i4		c128468_g1_i5	c94258_g2_i1	c95665_g1_i1	c129143_g1_i1
c21647_g1_i1	c134529_g1_i2	c134077_g1_i1	c134956_g1_i9		c138433_g2_i4	c119430_g1_i1	c137502_g1_i2	c141178_g3_i5	c129445_g1_i5		c132916_g1_i2	c56701_g1_i1	c96321_g1_i1	c134197_g3_i1
c108753_g1_i1	c134529_g1_i4	c134157_g7_i3	c140307_g1_i3		c138485_g2_i1	c134197_g4_i1	c140808_g1_i2	c141190_g2_i14	c129445_g1_i7		c132916_g1_i5	c128607_g1_i1	c96815_g1_i1	c135882_g1_i3
c44904_g1_i1	c134529_g3_i1	c134238_g1_i1	c141600_g1_i2		c138542_g1_i1	c141109_g1_i1	c83861_g1_i1	c141197_g2_i1	c129445_g1_i8		c118383_g1_i3	c120692_g1_i1	c97004_g1_i1	c139489_g2_i1
c141291_g1_i8	c134531_g1_i1	c134238_g1_i3	c107575_g1_i1		c138544_g4_i3	c52317_g1_i1	c134961_g1_i2	c141197_g2_i3	c129449_g1_i2		c130837_g1_i3	c135373_g1_i5	c97342_g1_i1	c140072_g2_i7
c126250_g1_i1	c134538_g1_i1	c134238_g1_i5	c132500_g1_i1		c138559_g5_i1	c129858_g1_i3	c132288_g2_i1	c141197_g2_i5	c129468_g1_i2		c141430_g1_i2	c139298_g2_i4	c97696_g1_i3	c136198_g1_i2
c206846_g1_i1	c134549_g1_i2	c134258_g2_i2	c139166_g2_i1		c138577_g1_i2	c134313_g1_i1	c61571_g1_i1	c141197_g2_i7	c129474_g1_i3		c207505_g1_i1	c79081_g1_i1	c97860_g1_i2	c138031_g1_i4
c154871_g1_i1	c134558_g1_i4	c134302_g1_i1	c139883_g2_i1		c138582_g1_i4	c135289_g1_i1	c141576_g1_i3	c141230_g3_i2	c129478_g1_i2		c123170_g1_i1	c141032_g1_i5	c98445_g2_i1	c141223_g2_i1
c49361_g1_i1	c134580_g1_i5	c134314_g1_i1	c141663_g3_i6		c138597_g2_i6	c138396_g3_i4	c130329_g1_i3	c141230_g3_i3	c129485_g1_i3		c131427_g1_i6	c106555_g1_i3		c38979_g1_i1
c59373_g1_i1	c134583_g6_i1	c134326_g1_i1	c102277_g1_i1		c138605_g1_i1	c139361_g1_i8	c137761_g1_i2	c141250_g1_i1	c129494_g1_i3		c141080_g3_i4	c140493_g2_i1		c53075_g1_i1
c137289_g2_i1	c134621_g1_i2	c134326_g1_i4	c131329_g1_i1		c138605_g4_i1	c140278_g2_i2	c139085_g1_i1	c141256_g3_i2	c129498_g1_i1		c141177_g5_i9	c115901_g3_i1		c9353_g1_i1
c115510_g3_i1	c134621_g1_i5	c134327_g2_i1	c134406_g1_i2		c138623_g1_i2	c140328_g2_i10	c130614_g2_i1	c141373_g2_i3	c129523_g2_i1		c123948_g1_i2	c140659_g2_i2		c118481_g1_i3
c136695_g3_i1	c134645_g1_i1	c134328_g1_i1	c139624_g1_i2		c138657_g1_i1	c121098_g1_i1	c136300_g1_i1	c141404_g8_i1	c129598_g1_i1		c141612_g2_i4	c122640_g2_i1		c129082_g1_i1
c127321_g2_i1	c134655_g2_i1	c134365_g1_i2	c112419_g1_i1		c138657_g2_i2	c122971_g1_i1	c140339_g2_i10	c141415_g2_i1	c129633_g4_i1		c141637_g1_i8	c133255_g2_i2		c132105_g1_i1
c132417_g1_i1	c134656_g2_i1	c134392_g1_i1	c124173_g1_i1		c138657_g2_i3	c128290_g1_i4	c131311_g1_i8	c141422_g1_i5	c129638_g1_i1		c102162_g1_i1	c135404_g2_i2		c135838_g1_i3
c105688_g1_i2	c134699_g3_i1	c134392_g1_i2	c138709_g2_i4		c138657_g2_i4	c130818_g1_i1	c108550_g1_i3	c141428_g1_i3	c12967_g1_i2		c133700_g2_i3	c137182_g1_i2		c137365_g2_i2
c128064_g1_i1	c134699_g3_i3	c134392_g1_i3	c140479_g1_i3		c138663_g1_i1	c134101_g1_i1	c104513_g1_i1	c141430_g1_i1	c129704_g1_i1		c139928_g3_i4	c141303_g1_i1		c139215_g2_i3
c125197_g1_i1	c134728_g1_i3	c134435_g1_i1	c126193_g1_i3		c138663_g1_i5	c181589_g1_i1	c181521_g1_i1	c141453_g7_i1	c129749_g1_i1		c141351_g2_i4	c136594_g1_i1		c59358_g1_i2
c127018_g1_i1	c134739_g1_i2	c134440_g1_i1	c129137_g1_i1		c138664_g2_i2	c126355_g1_i1	c133400_g1_i2	c141473_g1_i9	c129772_g1_i2		c66079_g1_i1	c105713_g1_i1		c136387_g2_i1
c206986_g1_i1	c134749_g1_i2	c134441_g1_i1	c141327_g1_i2		c138673_g1_i2	c135953_g1_i1	c134060_g1_i1	c141519_g4_i1	c129778_g4_i1		c140711_g1_i8	c109013_g1_i1		c141313_g4_i3
c142665_g1_i1	c134794_g1_i3	c134488_g2_i1	c136028_g1_i2		c138681_g1_i1	c178429_g1_i1	c170687_g1_i1	c141519_g4_i2	c129788_g1_i1		c156301_g1_i1	c121449_g2_i1		c105441_g1_i1
c137736_g1_i1	c134809_g1_i1	c134499_g1_i1	c137261_g1_i2		c138681_g1_i4	c122518_g1_i2	c134497_g1_i1	c141519_g4_i3	c129809_g2_i1		c138481_g3_i7	c138432_g1_i1		c138652_g1_i2
c133737_g1_i2	c134817_g1_i2	c134537_g2_i1	c119316_g1_i1		c138739_g4_i1	c131460_g3_i1	c141135_g2_i2	c141519_g4_i4	c129817_g2_i1		c140427_g1_i5	c136924_g1_i5		c140313_g2_i1
c132031_g1_i1	c134821_g2_i1	c134537_g2_i2	c1070_g1_i1		c138810_g1_i2	c141123_g1_i8	c94625_g1_i1	c141632_g2_i1	c129828_g1_i1		c140743_g4_i5	c138851_g2_i3		c129514_g1_i1
c141291_g1_i6	c134842_g1_i1	c134575_g1_i2	c127161_g1_i2		c138814_g1_i1	c135232_g1_i1	c139973_g2_i6	c141653_g1_i2	c129828_g1_i4		c137655_g1_i2	c140359_g2_i1		c134884_g1_i2
c118692_g1_i1	c134915_g2_i1	c134623_g1_i1	c116034_g1_i2		c138814_g1_i3	c140697_g1_i3	c127597_g1_i2	c141690_g1_i3	c129828_g1_i5		c141578_g3_i2	c138438_g1_i2		c135968_g1_i1
c167921_g1_i1	c134915_g2_i2	c134638_g2_i2	c131275_g1_i1		c138842_g1_i2	c155717_g1_i1	c131311_g1_i1	c141691_g1_i3	c129840_g1_i1		c129494_g1_i2	c183193_g1_i1		c136135_g1_i7
c125654_g1_i1	c134924_g2_i6	c134662_g4_i1	c1725_g1_i1		c138847_g1_i4	c107164_g1_i1	c111731_g1_i1	c142092_g1_i1	c129840_g1_i4		c140858_g1_i3	c129669_g1_i2		c137508_g1_i4
c126272_g1_i1	c134946_g1_i2	c134701_g2_i1	c97410_g1_i1		c138896_g2_i1	c139845_g1_i1	c1019_g1_i1	c145063_g1_i1	c129855_g1_i1		c141294_g1_i5	c134364_g1_i1		c140887_g1_i8
c105437_g1_i1	c134955_g2_i1	c134722_g1_i2	c128271_g1_i1		c138933_g1_i1	c138135_g1_i2	c117966_g1_i2	c145277_g1_i1	c129920_g2_i1		c119063_g1_i1	c140207_g1_i3		c140891_g2_i2
c137383_g1_i1	c134955_g2_i2	c134729_g2_i1	c134956_g1_i8		c138933_g1_i2	c138258_g2_i1	c138161_g1_i1	c146614_g1_i1	c129931_g2_i2		c128050_g1_i1	c122975_g2_i1		c90098_g1_i1
c124289_g1_i1	c134956_g1_i3	c134752_g2_i1	c132227_g4_i2		c138986_g1_i1	c114209_g1_i1	c139671_g3_i6	c147080_g1_i1	c129931_g2_i3		c131261_g1_i3	c136643_g3_i6		c129406_g1_i1
c167903_g1_i1	c134982_g1_i1	c134798_g1_i3	c136393_g1_i1		c138986_g1_i4	c139605_g5_i2	c126371_g1_i5	c147814_g1_i1	c129931_g2_i4		c136039_g1_i3	c140817_g1_i1		c130199_g1_i1
c129459_g1_i2	c135008_g7_i2	c134834_g1_i2	c116682_g1_i1		c139036_g2_i1	c72637_g1_i1	c135543_g1_i1	c148565_g1_i1	c129960_g2_i1		c139908_g1_i3	c141611_g2_i3		c136511_g1_i3
c139342_g2_i1	c135020_g1_i3	c134866_g1_i1	c127453_g2_i3		c139038_g1_i5	c126072_g2_i1	c117966_g1_i1	c150789_g1_i1	c129960_g2_i2		c140777_g1_i8	c135479_g1_i3		c137226_g2_i5
c133993_g1_i2	c135048_g2_i1	c134866_g1_i2	c138709_g2_i7		c139049_g2_i1	c137485_g1_i3	c140975_g1_i2	c1541_g1_i1	c129960_g2_i3		c141523_g1_i5	c135489_g1_i1		c138424_g1_i3
c132750_g1_i1	c135048_g2_i3	c134890_g2_i1	c127463_g1_i1		c139061_g1_i4	c138678_g3_i1	c196083_g1_i1	c154805_g1_i1	c129960_g2_i4		c127024_g1_i2	c52013_g1_i1		c138542_g1_i2
c118367_g1_i1	c135067_g2_i1	c134891_g2_i1	c131817_g1_i1		c139061_g1_i6	c145039_g1_i1	c126786_g1_i2	c155235_g1_i1	c129967_g1_i3		c140589_g3_i2	c122963_g1_i2		c138612_g3_i4
c193894_g1_i1	c135068_g1_i3	c134891_g2_i2	c136336_g1_i4		c139082_g1_i2	c166643_g1_i1	c128654_g2_i2	c157412_g1_i1	c129980_g1_i1		c124093_g1_i2	c139724_g1_i4		c135697_g2_i1
c137125_g1_i1	c135156_g1_i2	c134921_g1_i1	c126911_g2_i1		c139082_g3_i5	c196639_g1_i1	c54044_g1_i1	c163929_g1_i1	c129980_g1_i3		c133059_g1_i5	c120099_g1_i1		c136800_g2_i2
c141113_g1_i4	c135163_g4_i1	c134921_g1_i2	c135314_g1_i1		c139084_g1_i1	c138676_g1_i4	c132509_g3_i1	c171639_g1_i1	c130016_g1_i1		c141123_g1_i5	c140109_g3_i7		c76251_g1_i1
c118344_g1_i1	c135191_g1_i2	c134980_g1_i5	c139453_g3_i3		c139097_g9_i1	c140772_g1_i2	c125836_g1_i2	c171971_g1_i1	c130017_g1_i2		c168092_g1_i1	c140964_g1_i2		c119481_g1_i1
c142578_g1_i1	c135199_g2_i1	c134995_g3_i5	c116297_g1_i1		c139099_g2_i6	c141271_g3_i4	c131875_g3_i2	c181353_g1_i1	c130017_g1_i4		c98795_g1_i1	c115876_g2_i1		c133572_g2_i2
c56648_g1_i1	c135206_g1_i6	c135006_g2_i2	c124711_g1_i1		c139100_g2_i1	c141315_g1_i3	c131272_g1_i2	c1815_g1_i1	c130035_g1_i1		c126620_g2_i1	c129719_g1_i1		c135831_g1_i1
c141291_g1_i10	c135218_g1_i1	c135007_g1_i1	c105041_g1_i1		c139100_g2_i2	c103340_g1_i1	c128782_g2_i1	c183246_g1_i1	c130045_g1_i1		c127053_g1_i2	c133703_g1_i3		c139097_g2_i2
c4761_g1_i1	c135257_g1_i3	c135094_g2_i1	c128822_g2_i2		c139100_g2_i3	c125578_g2_i1	c130834_g1_i4	c184629_g1_i1	c130069_g1_i2		c130211_g1_i4	c102884_g1_i2		c140670_g2_i6
c139512_g5_i2	c135316_g2_i1	c135096_g1_i1	c140180_g1_i4		c139100_g2_i4	c130230_g1_i2	c139850_g3_i1	c191029_g1_i1	c130087_g1_i1		c133744_g1_i1	c135551_g1_i5		c141528_g3_i2
c137528_g3_i2	c135316_g2_i2	c135114_g2_i1	c197934_g1_i1		c139100_g2_i5	c130803_g1_i2	c45085_g2_i1	c19285_g1_i1	c130107_g3_i1		c135732_g1_i2	c136798_g1_i3		c24936_g1_i2
c135846_g1_i1	c135378_g1_i5	c135114_g2_i5	c112319_g1_i2		c139153_g1_i2	c108956_g1_i1	c138681_g1_i9	c19379_g1_i1	c130115_g1_i1		c138656_g1_i2	c122467_g1_i3		c97830_g1_i1
c69046_g1_i1	c135378_g1_i6	c135117_g1_i1	c124984_g2_i1		c139153_g1_i4	c138678_g4_i2	c117749_g1_i1	c194447_g1_i1	c130121_g1_i1		c138905_g1_i1	c139955_g1_i4		c98837_g1_i1
c67125_g1_i1	c135385_g3_i1	c135168_g1_i1	c131415_g2_i2		c139166_g3_i3	c140641_g4_i1	c83013_g1_i1	c195282_g1_i1	c130121_g1_i3		c139885_g1_i6	c93539_g1_i1		c122435_g1_i1
c139172_g2_i2	c135441_g1_i2	c135174_g2_i2	c140811_g3_i3		c139179_g1_i2	c134203_g1_i3	c119289_g1_i4	c195289_g1_i1	c130128_g1_i1		c140084_g1_i3	c95832_g1_i2		c129931_g2_i1
c117672_g3_i1	c135449_g1_i1	c135186_g3_i3	c124574_g1_i1		c139201_g1_i11	c137765_g1_i1	c131675_g1_i3	c195947_g1_i1	c130137_g1_i1		c128327_g1_i2	c128069_g1_i1		c134434_g1_i2
c131828_g1_i1	c135479_g1_i2	c135219_g1_i14	c112319_g1_i1		c139201_g1_i4	c102854_g2_i1	c114622_g1_i1	c200796_g1_i1	c130137_g1_i3		c98856_g1_i1	c140101_g8_i1		c107683_g1_i1
c155432_g1_i1	c135500_g1_i1	c135233_g1_i1	c133245_g1_i1		c139223_g1_i1	c139142_g1_i3	c136223_g3_i3	c201102_g1_i1	c130141_g1_i1		c126384_g1_i2	c140648_g1_i7		c118400_g1_i1
c117827_g1_i1	c135518_g2_i1	c135241_g1_i1	c136545_g3_i1		c139223_g1_i10	c35228_g1_i1	c137031_g1_i2	c207015_g1_i1	c130141_g1_i3		c129622_g1_i2	c115901_g3_i2		c126917_g1_i3
c127795_g1_i5	c135518_g2_i4	c135245_g2_i1	c125832_g1_i1		c139227_g2_i2	c42811_g1_i2	c137082_g1_i3	c208015_g1_i1	c130162_g1_i2		c138336_g1_i3	c116947_g1_i3		c130298_g1_i1
c155936_g1_i1	c135519_g1_i3	c135245_g2_i4	c135879_g1_i1		c139227_g2_i4	c115235_g1_i1	c126224_g1_i1	c210720_g1_i1	c130168_g1_i1		c141339_g1_i4	c133742_g1_i1		c130382_g1_i2
c123962_g1_i1	c135646_g1_i2	c135309_g1_i1	c141553_g1_i2		c139230_g1_i4	c132980_g1_i1	c143736_g1_i1	c211089_g1_i1	c130168_g2_i1		c141463_g1_i10	c139298_g2_i2		c140639_g1_i2
c118419_g1_i1	c135667_g3_i1	c135309_g1_i2	c125832_g1_i3		c139230_g1_i5	c98822_g1_i1	c128205_g1_i4	c21447_g1_i1	c130223_g1_i2		c131566_g1_i6	c140619_g1_i3		c129638_g1_i2
c127786_g1_i1	c135671_g1_i13	c135309_g2_i1	c139782_g2_i1		c139238_g3_i12	c117548_g2_i1	c125250_g1_i2	c21479_g1_i1	c130226_g1_i2		c132635_g1_i2	c140761_g1_i1		c132351_g1_i2
c181347_g1_i1	c135671_g1_i3	c135382_g1_i1	c140043_g2_i1		c139238_g3_i13	c132140_g3_i1	c107899_g1_i1	c24998_g1_i1	c130232_g1_i1		c136135_g1_i5	c116615_g2_i1		c133454_g2_i1
c131174_g1_i1	c135693_g2_i1	c135392_g3_i4	c139321_g1_i1		c139238_g3_i9	c132985_g1_i1	c140927_g1_i9	c37842_g1_i1	c130232_g1_i2		c127118_g1_i2	c138135_g1_i1		c134388_g1_i2
c154895_g1_i1	c135726_g2_i1	c135397_g1_i10	c208161_g1_i1		c139244_g1_i2	c140125_g3_i1	c195106_g1_i1	c39621_g1_i1	c130233_g1_i1		c140858_g1_i7	c141032_g1_i6		c134656_g3_i2
c135055_g2_i1	c135743_g1_i2	c135397_g1_i2	c98070_g2_i2		c139266_g1_i1	c95197_g1_i1	c130920_g1_i2	c3975_g1_i2	c130241_g1_i2		c129840_g1_i3	c130225_g1_i2		c140511_g1_i3
c126031_g2_i3	c135744_g1_i1	c135425_g1_i1	c116562_g2_i1		c139266_g1_i2	c125784_g1_i2	c125749_g1_i2	c44043_g1_i1	c130241_g1_i4		c136770_g1_i2	c133516_g1_i9		c130256_g3_i1
c135418_g1_i1	c135744_g2_i2	c135431_g1_i2	c1232_g1_i1		c139286_g1_i1	c131696_g1_i3	c119289_g1_i3	c45270_g1_i1	c130298_g1_i2		c118397_g1_i3	c140220_g1_i3		c130883_g2_i2
c139329_g6_i1	c135768_g1_i1	c135453_g1_i1	c136865_g1_i1		c139286_g1_i10	c140460_g2_i4	c132931_g2_i1	c50308_g1_i1	c130308_g1_i1		c140172_g2_i1	c106103_g1_i3		c137176_g2_i2
c137541_g6_i1	c135768_g1_i3	c135477_g2_i1	c209627_g1_i1		c139286_g1_i2	c116462_g1_i3	c141487_g3_i4	c52376_g1_i1	c130308_g1_i2		c186313_g1_i1	c125936_g3_i1		c138325_g2_i2
c127943_g2_i2	c135768_g1_i5	c135477_g2_i2	c95593_g1_i1		c139286_g1_i5	c131703_g1_i5	c136676_g1_i1	c52424_g1_i1	c130309_g1_i2		c141478_g2_i9	c135398_g2_i2		c140132_g1_i5
c207049_g1_i1	c135775_g1_i3	c135486_g1_i1	c118386_g1_i1		c139286_g1_i8	c139673_g10_i3	c134007_g1_i1	c52938_g1_i1	c130334_g2_i2		c129428_g2_i4	c141068_g1_i1		c206971_g1_i1
c118370_g1_i1	c135776_g1_i1	c135486_g1_i2	c133801_g2_i2		c139286_g1_i9	c140468_g2_i2	c78413_g1_i1	c56747_g1_i1	c130360_g2_i2		c140234_g6_i3	c123867_g1_i2		c119671_g3_i1
c122340_g1_i1	c135787_g1_i2	c135520_g1_i1	c137011_g2_i1		c139333_g1_i3	c98384_g1_i1	c108951_g1_i1	c58641_g1_i2	c130370_g1_i3		c133710_g1_i1	c139453_g5_i2		c123601_g1_i1
c130667_g1_i1	c135789_g1_i2	c135582_g1_i1	c133400_g1_i1		c139384_g1_i1	c116457_g1_i1	c118143_g1_i1	c59932_g1_i1	c130412_g1_i3		c138063_g2_i1	c104941_g1_i1		c135697_g2_i4
c137249_g1_i1	c135797_g1_i1	c135582_g1_i2	c138681_g1_i10		c139384_g1_i3	c125798_g1_i2	c138738_g1_i10	c68185_g1_i1	c130441_g1_i1		c140589_g3_i5	c128188_g1_i2		c136944_g1_i1
c119164_g1_i1	c135808_g1_i1	c135649_g3_i1	c138476_g1_i2		c139453_g3_i6	c126957_g1_i2	c212361_g1_i1	c68965_g1_i1	c130458_g1_i1		c131220_g1_i2	c133509_g2_i1		c137176_g2_i1
c135849_g2_i1	c135819_g2_i1	c135660_g3_i2	c137430_g1_i2		c139463_g2_i4	c134157_g3_i1	c141423_g2_i4	c68965_g1_i2	c130490_g1_i2		c131299_g2_i1	c135576_g1_i2		c138275_g1_i2
c108741_g1_i1	c135829_g1_i3	c135660_g3_i3	c140998_g2_i6		c139463_g4_i1	c136665_g4_i1	c135420_g1_i1	c70280_g1_i2	c130495_g1_i2		c131566_g1_i5	c133599_g1_i1		c140809_g1_i4
c86382_g1_i1	c135856_g1_i1	c135667_g2_i1	c132702_g1_i1		c139529_g1_i5	c124294_g2_i1	c125729_g1_i1	c70783_g1_i1	c130548_g2_i3		c135151_g1_i4	c39749_g1_i1		c129772_g1_i1
c67116_g1_i1	c135885_g1_i1	c135714_g2_i2	c139166_g2_i4		c139530_g1_i2	c139142_g1_i1	c1714_g1_i1	c71776_g1_i1	c130552_g1_i1		c141700_g1_i1	c130601_g2_i2		c130777_g1_i1
c127795_g1_i1	c135885_g1_i2	c135752_g1_i4	c118557_g1_i1		c139569_g3_i4	c139347_g1_i1	c116755_g1_i1	c72283_g1_i1	c130552_g1_i2		c122906_g1_i3	c133804_g1_i2		c141177_g5_i11
c132526_g4_i1	c135885_g1_i3	c135805_g2_i2	c130265_g1_i1		c139579_g4_i1	c194535_g1_i1	c140057_g2_i2	c76176_g1_i1	c130604_g1_i1		c132916_g1_i4	c118813_g1_i2		c2477_g1_i2
c113741_g1_i1	c135885_g1_i4	c135805_g2_i3	c5649_g1_i1		c139581_g3_i2	c24949_g1_i1	c181083_g1_i1	c76639_g1_i1	c130604_g1_i3		c135211_g1_i1	c131478_g2_i1		c118481_g1_i2
c132750_g1_i5	c135885_g1_i5	c135896_g1_i5	c139780_g2_i3		c139673_g4_i1	c121760_g1_i1	c137027_g2_i1	c77377_g1_i2	c130629_g1_i2		c138317_g1_i3	c134456_g1_i3		c126923_g1_i1
c119186_g1_i1	c135888_g1_i1	c135911_g3_i3	c139957_g1_i2		c139681_g1_i1	c126488_g1_i1	c139320_g3_i3	c79923_g1_i1	c130632_g1_i1		c114837_g1_i1	c135403_g1_i1		c133688_g2_i2
c206881_g1_i1	c135888_g1_i2	c135936_g1_i1	c130896_g1_i3		c139681_g1_i2	c126977_g1_i2	c128261_g1_i2	c8176_g1_i1	c130647_g2_i2		c127151_g1_i1	c138868_g3_i1		c134676_g1_i1
c138852_g9_i2	c135888_g1_i3	c135936_g1_i2	c100717_g1_i2		c139683_g4_i1	c139605_g6_i1	c132282_g1_i1	c82948_g1_i2	c130657_g1_i1		c130159_g1_i3	c102975_g1_i2		c139280_g4_i2
c129459_g1_i4	c135892_g2_i3	c135938_g2_i1	c126018_g2_i1		c139702_g1_i1	c194607_g1_i1	c124575_g1_i1	c83299_g1_i1	c130666_g1_i1		c133697_g1_i2	c132771_g1_i1		c139928_g3_i3
c134727_g3_i2	c135936_g2_i1	c135939_g1_i2	c133915_g1_i1		c139702_g1_i2	c67584_g1_i1	c44685_g1_i1	c91300_g1_i2	c130670_g5_i1		c135910_g1_i3	c135373_g1_i2		c140079_g1_i2
c141834_g1_i1	c135942_g3_i1	c135939_g1_i3	c136996_g1_i4		c139702_g1_i3	c133173_g1_i1	c138117_g2_i1	c930_g1_i2	c130679_g1_i1		c139223_g1_i4	c141445_g2_i1		c92103_g1_i1
c132373_g5_i1	c135953_g1_i4	c135949_g1_i1	c140520_g1_i5		c139702_g1_i4	c138130_g3_i2	c130005_g1_i1	c95589_g1_i1	c130679_g1_i2		c134391_g1_i2	c141622_g2_i2		c128579_g2_i1
c21637_g1_i1	c135956_g1_i3	c135980_g4_i6	c80003_g1_i1		c139702_g1_i5	c103801_g1_i1	c118334_g1_i2	c96308_g2_i1	c130685_g1_i1		c141497_g2_i5	c81752_g1_i1		c133828_g1_i2
c155131_g1_i1	c135956_g2_i1	c136011_g2_i2	c115105_g1_i1		c139702_g2_i3	c118796_g1_i3	c130964_g1_i1	c99339_g1_i1	c130685_g2_i1		c167807_g1_i1	c140372_g1_i5		c137618_g3_i1
c126596_g1_i1	c135971_g1_i1	c136039_g2_i3	c137317_g5_i2		c139702_g2_i6	c128883_g1_i3	c44393_g1_i1	c99613_g1_i1	c130689_g1_i2		c119357_g1_i2	c195407_g1_i1		c140513_g3_i2
c194606_g1_i1	c135971_g1_i2	c136056_g2_i1	c140218_g1_i2		c139737_g1_i2	c140765_g1_i3	c121066_g1_i1	c99748_g1_i1	c130701_g1_i1		c123514_g1_i4	c118131_g1_i1		c124837_g2_i1
c125173_g2_i1	c135980_g4_i2	c136089_g2_i1	c200542_g1_i1		c139737_g1_i3	c141089_g1_i1	c130329_g1_i6		c130741_g1_i2		c135617_g1_i1	c129506_g1_i3		c133807_g1_i1
c138025_g2_i1	c135994_g1_i2	c136097_g2_i1	c140358_g2_i3		c139737_g1_i5	c101366_g1_i1	c137360_g1_i2		c130760_g3_i1		c137246_g2_i3	c130450_g1_i3		c137884_g2_i1
c120462_g1_i1	c135998_g1_i1	c136135_g1_i4	c5517_g1_i1		c139737_g1_i7	c101964_g1_i1	c212422_g1_i1		c130765_g1_i1		c137647_g1_i3	c130681_g1_i1		c113548_g1_i3
c137206_g1_i1	c136010_g1_i1	c136140_g1_i1	c115370_g1_i2		c139737_g1_i9	c109409_g1_i1	c122675_g1_i2		c130765_g1_i2		c140072_g2_i1	c139453_g4_i3		c119379_g1_i2
c120499_g2_i1	c136046_g1_i1	c136142_g1_i1	c132600_g1_i2		c139770_g1_i6	c121572_g2_i1	c124730_g1_i1		c130777_g1_i2		c123841_g1_i5	c140159_g1_i5		c126923_g1_i2
c137528_g3_i1	c136046_g1_i3	c136150_g1_i1	c199716_g1_i1		c139776_g2_i3	c132504_g1_i2	c112044_g1_i1		c130781_g1_i4		c93714_g2_i1	c81072_g1_i1		c132708_g1_i2
c132049_g2_i1	c136074_g1_i1	c136150_g1_i2	c128582_g1_i2		c139777_g1_i5	c139845_g1_i3	c125188_g1_i2		c130784_g1_i1		c115440_g1_i1	c135082_g1_i3		c137772_g1_i2
c138160_g1_i2	c136079_g1_i2	c136173_g1_i1	c134955_g2_i5		c139798_g2_i1	c141521_g3_i1	c133618_g1_i2		c130784_g1_i2		c132897_g1_i3	c135717_g3_i2		c138473_g3_i7
c134038_g1_i1	c136079_g1_i3	c136175_g2_i1	c127262_g1_i1		c139798_g2_i2	c107454_g1_i3	c140631_g1_i3		c130843_g1_i3		c135178_g1_i1	c187333_g1_i1		c140166_g1_i5
c133392_g1_i3	c136112_g1_i1	c136209_g2_i2	c136539_g1_i1		c139827_g3_i2	c126164_g1_i2	c141451_g2_i1		c130849_g1_i1		c140427_g1_i1	c131055_g1_i1		c90098_g1_i2
c155335_g1_i1	c136127_g1_i1	c136257_g1_i1	c138626_g2_i5		c139827_g3_i5	c131084_g1_i1	c141281_g1_i2		c130855_g1_i1		c140724_g1_i2	c131450_g1_i1		c133444_g1_i1
c185330_g1_i1	c136127_g1_i2	c136257_g1_i3	c74341_g1_i1		c139827_g3_i7	c31993_g1_i1	c108550_g1_i2		c130940_g1_i3		c140913_g1_i3	c109961_g1_i2		c135010_g1_i8
c127387_g2_i1	c136141_g2_i1	c136258_g1_i1	c133640_g1_i2		c139827_g3_i8	c81476_g2_i1	c127521_g1_i2		c130979_g1_i1		c93954_g1_i1	c131632_g1_i2		c135714_g6_i1
c69061_g1_i1	c136141_g3_i1	c136258_g1_i2	c130868_g1_i3		c139827_g3_i9	c116462_g1_i1	c138835_g2_i4		c130979_g1_i2		c132033_g2_i2	c139439_g1_i1		c137748_g1_i2
c98914_g1_i1	c136151_g2_i2	c136260_g1_i1	c132519_g1_i3		c139852_g1_i5	c120757_g2_i1	c123025_g1_i1		c131006_g1_i3		c137013_g2_i1	c140229_g1_i1		c139793_g1_i1
c155190_g1_i1	c136151_g2_i3	c136263_g1_i4	c137284_g2_i4		c139859_g1_i4	c139142_g1_i4	c132499_g1_i1		c131017_g1_i4		c160870_g1_i1	c187657_g1_i1		c140434_g1_i7
c102590_g1_i1	c136169_g1_i1	c136265_g1_i2	c139105_g3_i1		c139865_g2_i6	c139710_g6_i4	c135980_g3_i3		c131072_g2_i1		c128450_g1_i2	c97067_g1_i1		c141691_g1_i1
c137950_g1_i1	c136178_g2_i4	c136318_g1_i3	c132063_g1_i1		c139869_g1_i1	c140166_g1_i7	c109015_g1_i1		c131072_g2_i2		c135151_g1_i2	c140372_g1_i1		c110299_g1_i1
c154922_g1_i1	c136191_g1_i1	c136354_g1_i1	c136112_g1_i3		c139873_g1_i2	c121275_g3_i1	c140301_g5_i3		c131072_g2_i3		c135617_g3_i1	c138432_g1_i2		c131566_g1_i1
c89571_g1_i1	c136217_g2_i1	c136354_g1_i2	c137324_g1_i6		c139882_g3_i2	c134913_g1_i3	c133702_g1_i1		c131072_g2_i4		c136748_g1_i5	c141279_g1_i1		c138691_g1_i3
c139773_g1_i3	c136225_g1_i2	c136364_g1_i1	c141239_g1_i12		c139882_g3_i8	c135387_g1_i2	c127170_g1_i1		c131089_g2_i1		c105770_g1_i1	c209612_g1_i1		c105997_g1_i1
c23575_g1_i1	c136231_g1_i2	c136364_g1_i2	c135243_g2_i1		c139882_g3_i9	c135892_g3_i1	c168772_g1_i1		c131093_g1_i3		c139313_g2_i1	c27616_g1_i1		c134098_g1_i1
c125833_g1_i2	c136231_g2_i2	c136391_g1_i1	c136435_g1_i1		c139896_g5_i4	c138568_g2_i3	c104943_g1_i1		c131125_g1_i1		c140495_g1_i7	c116225_g1_i1		c141420_g3_i1
c139219_g1_i1	c136235_g2_i2	c136401_g4_i1	c135812_g1_i5		c139908_g1_i4	c140601_g4_i1	c109195_g1_i1		c131125_g1_i2		c141152_g1_i1	c136900_g1_i3		c126542_g1_i1
c20979_g1_i1	c136250_g2_i7	c136421_g2_i1	c141334_g1_i1		c139945_g1_i1	c140998_g3_i12	c135980_g3_i2		c131137_g1_i3		c141215_g1_i2	c135543_g2_i1		c130629_g1_i1
c124889_g1_i1	c136259_g1_i1	c136441_g2_i1	c106054_g1_i2		c139945_g1_i2	c42811_g1_i1	c136996_g1_i5		c131143_g1_i3		c56267_g1_i1	c139028_g3_i2		c139069_g2_i7
c134840_g1_i1	c136259_g1_i2	c136463_g1_i1	c118623_g1_i1		c139953_g1_i1	c91550_g1_i1	c139320_g3_i1		c131164_g1_i2		c139913_g3_i2	c120514_g1_i4		c139980_g1_i2
c128019_g1_i1	c136296_g1_i3	c136500_g1_i4	c17362_g1_i1		c139957_g1_i12	c110244_g2_i1	c196780_g1_i1		c131165_g1_i1		c141222_g1_i1	c130896_g1_i1		c140072_g2_i6
c169648_g1_i1	c136300_g1_i2	c136547_g2_i1	c111659_g1_i1		c139966_g1_i1	c121308_g1_i1	c141487_g3_i1		c131165_g1_i2		c141455_g5_i3	c131894_g2_i1		c186927_g1_i1
c140688_g2_i2	c136303_g1_i1	c136564_g1_i1	c126874_g2_i1		c139966_g1_i2	c215502_g1_i1	c138868_g1_i1		c131171_g1_i2		c133915_g1_i2	c138718_g5_i3		c134080_g1_i2
c123812_g1_i1	c136305_g2_i3	c136627_g1_i5	c163778_g1_i1		c139966_g1_i3	c146276_g1_i1	c139257_g2_i3		c131184_g1_i2		c126691_g1_i3	c131801_g1_i4		c134332_g2_i1
c131962_g2_i1	c136374_g1_i1	c136637_g2_i1	c140896_g2_i1		c139966_g1_i5	c141335_g2_i3	c137989_g3_i1		c131216_g1_i1		c129263_g1_i3	c133652_g1_i1		c136717_g2_i1
c80567_g1_i1	c136374_g1_i2	c136639_g1_i1	c135797_g1_i2		c140024_g1_i1	c30250_g1_i1	c139600_g1_i2		c131232_g1_i6		c136449_g2_i1	c136900_g1_i2		c137246_g2_i2
c134031_g1_i1	c136415_g2_i1	c136639_g1_i12	c139180_g1_i3		c140024_g1_i14	c101724_g1_i3	c137609_g3_i4		c131233_g1_i2		c139463_g2_i2	c168934_g1_i1		c5263_g1_i1
c114723_g1_i2	c136422_g1_i1	c136639_g1_i13	c127236_g1_i1		c140028_g1_i3	c128818_g1_i3	c56980_g1_i1		c131237_g2_i4		c127909_g3_i2	c23347_g1_i1		c108387_g1_i2
c135938_g1_i2	c136434_g3_i1	c136639_g1_i7	c196129_g1_i1		c140047_g4_i2	c128385_g2_i2	c134961_g1_i1		c131250_g1_i2		c135036_g1_i3	c137014_g2_i4		c119434_g2_i1
c138852_g9_i1	c136465_g2_i1	c136650_g1_i1	c96851_g1_i1		c140090_g4_i3	c129823_g2_i2	c94105_g1_i2		c131250_g1_i3		c124909_g1_i1	c130614_g2_i2		c139560_g1_i7
c134308_g1_i2	c136488_g1_i4	c136650_g1_i2	c136815_g1_i1		c140090_g6_i4	c131172_g1_i5	c131311_g1_i5		c131250_g1_i4		c114873_g3_i2	c136924_g1_i3		c140132_g1_i3
c181048_g1_i1	c136504_g2_i9	c136650_g2_i1	c138886_g1_i2		c140101_g3_i1	c136730_g3_i2	c99339_g2_i1		c131259_g1_i1		c138189_g1_i1	c141543_g2_i2		c122904_g1_i2
c137946_g2_i1	c136522_g1_i2	c136650_g2_i3	c128271_g1_i3		c140101_g3_i6	c137817_g1_i2	c186336_g1_i1		c131266_g1_i1		c139865_g2_i9	c123666_g2_i1		c134873_g1_i4
c133392_g1_i2	c136643_g3_i1	c136726_g1_i4	c128306_g1_i1		c140101_g3_i7	c72733_g1_i1	c120339_g1_i1		c131322_g1_i1		c140469_g1_i3	c135571_g1_i2		c136680_g1_i2
c135221_g4_i3	c136644_g1_i1	c136732_g4_i1	c139229_g3_i2		c140111_g3_i4	c130474_g1_i1	c123292_g1_i2		c131341_g1_i2		c140670_g2_i8	c65371_g1_i1		c139373_g3_i2
c135767_g2_i1	c136658_g1_i1	c136765_g1_i1	c195371_g1_i1		c140128_g2_i1	c130921_g1_i1	c133193_g1_i1		c131402_g1_i2		c127965_g1_i2	c120054_g1_i1		c122961_g1_i2
c122632_g1_i1	c136658_g2_i1	c136785_g1_i2	c122810_g2_i1		c140143_g2_i1	c132872_g2_i1	c140791_g1_i5		c131402_g1_i3		c130721_g2_i1	c689_g1_i1		c135527_g2_i1
c77535_g1_i2	c136664_g1_i3	c136786_g2_i3	c139166_g2_i3		c140174_g1_i5	c134393_g4_i1	c115841_g1_i1		c131402_g1_i4		c133288_g2_i3	c118089_g1_i1		c138791_g1_i3
c136826_g1_i2	c136664_g1_i5	c136819_g1_i3	c115370_g1_i1		c140195_g2_i1	c141307_g7_i1	c123841_g1_i3		c131415_g3_i1		c114978_g1_i2	c141141_g1_i1		c139453_g4_i5
c127585_g1_i1	c136781_g1_i4	c136844_g2_i1	c132034_g2_i2		c140195_g2_i3	c141480_g3_i1	c124334_g1_i3		c131499_g1_i4		c127118_g1_i3	c137317_g3_i1		c139776_g2_i5
c105605_g1_i1	c136787_g3_i3	c136860_g2_i6	c139957_g1_i4		c140202_g1_i3	c129834_g1_i2	c130265_g1_i2		c131534_g2_i1		c40244_g1_i1	c140327_g4_i1		c140630_g3_i3
c134727_g3_i1	c136787_g3_i4	c136893_g1_i1	c61408_g1_i1		c140228_g2_i3	c135138_g1_i1	c139277_g1_i2		c131555_g1_i1		c127580_g1_i1	c156262_g1_i1		c7390_g1_i1
c118715_g1_i1	c136793_g5_i1	c136902_g4_i2	c135677_g1_i2		c140236_g1_i4	c139883_g2_i6	c155853_g1_i1		c131555_g1_i3		c133915_g1_i3	c116528_g1_i1		c108438_g1_i2
c77690_g1_i1	c136795_g3_i1	c136903_g2_i1	c141663_g3_i2		c140294_g1_i1	c118131_g3_i1	c139165_g3_i1		c131571_g1_i2		c135698_g2_i1	c140095_g1_i8		c127061_g1_i3
c125090_g1_i2	c136795_g3_i2	c136903_g2_i5	c129925_g1_i1		c140299_g1_i2	c132044_g2_i4	c140631_g1_i6		c131582_g1_i1		c109530_g1_i1	c109013_g1_i2		c138031_g1_i1
c135734_g1_i1	c136795_g4_i1	c136980_g1_i1	c133147_g1_i2		c140301_g7_i1	c133838_g2_i3	c140962_g2_i1		c131582_g1_i3		c126412_g2_i3	c138771_g1_i4		c140551_g1_i8
c126095_g3_i1	c136866_g1_i1	c137013_g1_i10	c133501_g1_i3		c140303_g1_i1	c134288_g1_i1	c96330_g1_i1		c131597_g1_i3		c126674_g1_i2	c152637_g1_i1		c140670_g2_i1
c75417_g1_i1	c136941_g1_i1	c137057_g1_i2	c122645_g1_i2		c140317_g2_i1	c137856_g2_i1	c65309_g1_i1		c131648_g1_i1		c140537_g1_i1	c137341_g2_i1		c140701_g2_i2
c132693_g1_i1	c136950_g1_i6	c137072_g1_i2	c129144_g1_i2		c140327_g3_i1	c140277_g1_i6	c137333_g2_i1		c131673_g1_i5		c129718_g1_i1	c139955_g1_i1		c116330_g1_i1
c128497_g2_i1	c136952_g1_i1	c137080_g3_i1	c124398_g1_i1		c140340_g2_i1	c841_g1_i1	c93212_g1_i1		c131739_g1_i4		c130393_g1_i2	c131343_g1_i1		c138651_g1_i5
c54164_g1_i1	c136952_g1_i10	c137085_g2_i1	c130911_g1_i4		c140349_g3_i1	c125798_g1_i3	c131939_g4_i3		c131741_g1_i1		c133109_g1_i1	c138620_g1_i1		c140910_g4_i3
c206847_g1_i1	c136952_g1_i11	c137085_g2_i4	c137157_g2_i1		c140350_g1_i1	c126004_g1_i1	c134916_g1_i1		c131741_g1_i4		c99856_g1_i1	c116462_g1_i4
c139363_g2_i2	c136952_g1_i2	c137086_g1_i1	c6775_g1_i1		c140362_g1_i4	c136991_g4_i2	c142604_g1_i1		c131754_g1_i1		c136860_g2_i3	c133599_g1_i2
c130560_g2_i1	c136952_g1_i3	c137100_g2_i1	c131195_g1_i1		c140367_g1_i2	c140419_g2_i5	c135780_g1_i2		c131754_g1_i2		c138948_g2_i1	c139042_g1_i2
c125112_g1_i1	c136952_g1_i4	c137112_g2_i2	c140279_g4_i1		c140367_g1_i3	c100234_g1_i1	c140631_g1_i1		c131811_g1_i2		c140589_g3_i4	c139827_g2_i4
c128726_g1_i2	c136952_g1_i6	c137125_g2_i1	c117058_g1_i2		c140367_g1_i5	c127288_g1_i1	c109848_g1_i2		c131856_g1_i1		c136675_g1_i2	c140414_g1_i6
c75597_g1_i1	c136952_g1_i8	c137125_g3_i4	c132063_g1_i5		c140367_g1_i8	c131634_g1_i1	c131027_g1_i4		c131857_g1_i1		c140421_g1_i1	c141219_g1_i8
c135022_g1_i1	c136952_g1_i9	c137140_g1_i2	c133708_g3_i3		c140367_g3_i1	c217006_g1_i1	c136329_g1_i2		c131875_g3_i5		c116171_g1_i3	c132803_g1_i5
c137914_g1_i1	c136980_g1_i2	c137203_g1_i2	c138381_g1_i7		c140427_g1_i2	c28013_g1_i2	c99571_g1_i2		c131885_g1_i2		c124591_g1_i3	c133739_g2_i2
c168543_g1_i1	c136988_g1_i1	c137210_g1_i3	c141489_g3_i2		c140427_g1_i3	c47356_g1_i1	c120280_g2_i1		c131885_g1_i7		c139662_g3_i3	c135375_g2_i1
c118273_g1_i1	c136997_g1_i2	c137210_g2_i1	c58730_g1_i1		c140427_g1_i4	c131994_g3_i1	c113404_g1_i2		c131897_g2_i3		c140072_g9_i1	c135375_g2_i4
c38581_g1_i1	c137011_g1_i1	c137211_g1_i1	c134379_g2_i1		c140427_g1_i6	c140415_g2_i1	c133248_g3_i1		c131945_g1_i2		c140495_g1_i6	c116285_g1_i1
c123400_g1_i1	c137016_g2_i1	c137211_g1_i2	c107291_g1_i1		c140455_g1_i1	c100717_g1_i1	c123753_g1_i1		c131986_g1_i1		c174275_g1_i1	c134393_g2_i1
c135145_g3_i1	c137028_g2_i1	c137211_g1_i3	c134818_g1_i2		c140492_g1_i1	c139205_g2_i4	c134546_g1_i2		c131986_g1_i2		c129143_g1_i2	c136201_g1_i2
c119114_g1_i1	c137105_g1_i2	c137211_g1_i4	c139475_g1_i11		c140493_g1_i6	c139675_g1_i1	c141458_g3_i3		c132026_g1_i1		c129912_g1_i3	c118760_g1_i1
c141842_g1_i1	c137144_g1_i2	c137211_g1_i5	c133703_g1_i1		c140495_g1_i1	c141027_g2_i4	c119064_g1_i1		c132026_g1_i2		c137765_g1_i2	c125357_g2_i1
c138788_g1_i1	c137169_g4_i1	c137211_g1_i7	c107076_g1_i1		c140495_g1_i4	c109742_g1_i1	c138578_g1_i1		c132028_g1_i1		c139266_g1_i5	c101866_g1_i2
c98983_g1_i1	c137177_g3_i1	c137239_g3_i4	c124264_g1_i2		c140503_g2_i2	c139839_g1_i4	c141239_g1_i22		c132030_g1_i1		c123096_g1_i1	c105288_g2_i1
c128726_g1_i1	c137192_g2_i5	c137299_g2_i2	c140182_g2_i4		c140541_g1_i2	c127413_g1_i1	c181023_g1_i1		c132030_g2_i1		c128977_g3_i1	c138725_g4_i3
c124420_g1_i1	c137192_g2_i6	c137333_g2_i2	c129945_g1_i1		c140561_g2_i4	c140284_g1_i1	c127012_g1_i1		c132057_g1_i1		c129997_g1_i2	c139689_g1_i2
c129827_g1_i4	c137192_g2_i7	c137360_g1_i1	c132111_g1_i1		c140561_g2_i5	c141474_g1_i3	c123804_g1_i1		c132078_g1_i2		c124383_g1_i2	c139816_g1_i3
c126095_g2_i1	c137210_g1_i5	c137360_g1_i3	c138849_g1_i9		c140605_g1_i2	c193904_g1_i1	c131960_g1_i2		c132078_g1_i3		c131172_g1_i3	c134621_g1_i4
c64958_g1_i1	c137218_g2_i2	c137428_g3_i4	c130862_g1_i4		c140605_g1_i3	c21191_g1_i2	c136853_g1_i3		c132121_g1_i1		c138421_g1_i11	c138712_g1_i2
c207479_g1_i1	c137219_g2_i1	c137428_g3_i7	c134954_g1_i1		c140630_g1_i5	c96441_g1_i1	c119131_g1_i1		c132131_g1_i1		c141339_g1_i2	c140180_g1_i5
c133524_g1_i1	c137271_g2_i2	c137459_g1_i1	c137502_g1_i5		c140630_g2_i1	c108985_g1_i1	c119467_g1_i1		c132150_g1_i2		c121666_g1_i2	c140986_g2_i4
c136343_g3_i1	c137278_g1_i1	c137459_g1_i2	c4151_g1_i1		c140630_g2_i2	c120354_g4_i2	c129841_g2_i1		c132174_g2_i1		c139882_g3_i4	c72961_g1_i1
c181003_g1_i1	c137279_g1_i1	c137485_g1_i4	c121490_g2_i3		c140638_g1_i2	c12669_g1_i1	c98563_g1_i1		c132180_g1_i5		c139885_g1_i10	c107146_g2_i2
c117661_g1_i1	c137279_g1_i2	c137501_g1_i3	c140037_g4_i2		c140659_g3_i1	c138365_g1_i3	c129025_g1_i2		c132180_g1_i8		c140990_g1_i3	c131696_g1_i1
c131374_g2_i1	c137279_g1_i3	c137501_g1_i5	c140234_g1_i4		c140715_g7_i4	c140105_g1_i1	c7760_g1_i1		c132184_g2_i1		c113832_g1_i2	c92693_g1_i1
c137941_g1_i1	c137279_g1_i4	c137501_g1_i7	c105545_g1_i1		c140715_g7_i5	c104741_g1_i1	c127542_g1_i1		c132188_g3_i1		c129402_g1_i2	c137012_g1_i3
c168699_g1_i1	c137279_g1_i5	c137539_g2_i1	c121490_g1_i1		c140724_g1_i1	c109909_g1_i1	c136760_g2_i2		c132219_g1_i1		c130223_g1_i4	c142194_g1_i1
c119310_g1_i1	c137279_g2_i1	c137566_g1_i3	c135825_g1_i3		c140743_g3_i5	c131329_g2_i1	c141488_g1_i2		c132223_g1_i2		c141478_g2_i1	c161591_g1_i1
c135846_g1_i2	c137279_g2_i2	c137615_g2_i4	c111716_g1_i1		c140743_g3_i8	c133008_g1_i3	c210105_g1_i1		c132253_g1_i4		c117495_g1_i3	c116100_g1_i1
c92324_g1_i2	c137292_g1_i2	c137622_g3_i1	c138884_g1_i2		c140743_g4_i4	c54169_g1_i1	c135588_g2_i3		c132270_g1_i1		c129828_g1_i6	c141077_g3_i3
c108928_g1_i1	c137292_g1_i3	c137624_g1_i2	c140486_g2_i4		c140834_g1_i1	c134144_g1_i1	c141487_g2_i2		c132270_g1_i2		c137510_g1_i3	c139034_g2_i1
c93073_g1_i1	c137308_g3_i6	c137716_g1_i6	c47742_g1_i1		c140835_g2_i1	c138882_g2_i1	c95802_g1_i1		c132272_g1_i1		c136917_g1_i1	c136924_g1_i4
c102008_g1_i1	c137312_g2_i1	c137753_g2_i1	c116980_g1_i1		c140858_g1_i2	c1547_g1_i1	c138245_g4_i1		c132294_g2_i1		c134120_g1_i2	c106568_g2_i1
c140212_g4_i2	c137324_g1_i4	c137765_g1_i3	c118420_g1_i2		c140858_g1_i4	c163623_g1_i1	c2091_g1_i1		c132299_g1_i1		c141339_g1_i3	c181964_g1_i1
c48007_g1_i1	c137398_g2_i1	c137806_g1_i2	c132539_g2_i3		c140858_g1_i9	c112284_g1_i1	c103730_g1_i1		c132299_g1_i2		c127511_g1_i2	c138559_g3_i4
c127042_g1_i1	c137416_g1_i1	c137806_g1_i4	c136683_g2_i1		c140866_g1_i1	c115678_g1_i1	c95371_g1_i1		c132299_g1_i3		c130288_g1_i4	c139782_g2_i2
c108556_g1_i2	c137416_g1_i3	c137814_g2_i3	c141401_g1_i7		c140896_g2_i2	c138557_g1_i2	c104031_g1_i1		c132337_g1_i3		c141190_g2_i13	c48932_g1_i1
c137528_g3_i5	c137448_g1_i2	c137848_g1_i1	c103925_g1_i1		c140913_g1_i2	c138622_g2_i1	c129433_g1_i2		c132340_g1_i1		c1011_g1_i1	c104416_g1_i1
c140688_g2_i5	c137451_g1_i1	c137883_g2_i7	c131672_g1_i6		c140915_g2_i3	c114746_g2_i1	c136980_g1_i4		c132341_g2_i2		c135012_g1_i2	c133029_g1_i5
c141392_g3_i1	c137500_g1_i1	c137918_g1_i2	c139508_g4_i1		c140923_g2_i4	c122081_g1_i1	c135575_g1_i1		c132354_g2_i1		c136563_g4_i1	c137408_g1_i1
c99763_g1_i1	c137500_g1_i3	c137959_g1_i5	c134406_g1_i5		c140927_g1_i3	c125379_g1_i1	c48045_g1_i1		c132354_g2_i3		c137239_g2_i2	c140191_g1_i6
c124823_g1_i1	c137500_g1_i5	c137959_g1_i8	c135574_g1_i1		c140934_g1_i1	c129348_g1_i2	c139800_g2_i2		c132379_g1_i1		c138481_g3_i9	c133276_g1_i1
c169561_g1_i1	c137500_g1_i6	c137959_g1_i9	c138215_g2_i2		c140934_g8_i1	c131427_g1_i1	c128572_g1_i2		c132382_g2_i1		c85841_g1_i1	c51990_g2_i1
c130883_g5_i1	c137500_g1_i7	c137964_g1_i1	c122478_g1_i1		c140937_g1_i2	c132622_g1_i1	c133964_g2_i1		c132382_g2_i2		c128858_g3_i1	c141219_g1_i5
c130902_g2_i2	c137522_g2_i2	c137983_g1_i2	c139475_g1_i7		c140960_g1_i1	c140095_g1_i6	c131725_g2_i2		c132415_g1_i1		c139463_g2_i3	c116162_g1_i2
c141113_g1_i6	c137522_g2_i3	c137986_g2_i5	c140499_g1_i2		c140960_g1_i3	c140198_g4_i2	c135143_g1_i1		c132420_g1_i1		c122961_g1_i1	c139782_g1_i1
c135472_g2_i1	c137541_g5_i1	c137990_g3_i2	c133245_g1_i4		c140960_g1_i5	c24897_g1_i1	c126470_g2_i2		c132420_g1_i4		c131555_g1_i4	c23521_g1_i1
c206880_g1_i1	c137552_g1_i2	c138036_g1_i1	c134956_g1_i10		c140986_g2_i2	c93929_g1_i1	c140256_g7_i3		c132448_g1_i5		c140024_g1_i6	c135576_g1_i1
c128929_g1_i1	c137553_g1_i3	c138036_g1_i4	c106700_g1_i1		c140986_g2_i5	c127959_g1_i3	c138578_g1_i2		c132468_g4_i3		c140878_g1_i2	c139649_g1_i3
c134091_g1_i2	c137553_g2_i1	c138036_g1_i8	c129434_g5_i2		c141008_g4_i1	c131703_g1_i1	c94792_g1_i1		c132468_g4_i4		c95816_g1_i1	c140918_g3_i1
c139443_g1_i3	c137565_g1_i1	c138176_g3_i1	c124125_g1_i1		c141022_g4_i2	c138095_g2_i1	c141354_g2_i2		c132478_g1_i1		c128777_g1_i2	c141168_g1_i1
c155239_g1_i1	c137587_g1_i1	c138225_g1_i3			c141030_g1_i11	c140847_g3_i4	c129821_g2_i2		c132480_g1_i1		c137510_g1_i1	c141672_g1_i1
c136022_g1_i1	c137587_g1_i3	c138233_g2_i3			c141030_g1_i7	c140953_g6_i1	c213321_g1_i1		c132491_g3_i2		c139807_g2_i2	c120274_g2_i1
c207655_g1_i1	c137587_g1_i5	c138255_g1_i3			c141034_g3_i1	c148253_g1_i1	c131557_g1_i1		c132497_g1_i1		c140041_g3_i2	c137898_g1_i4
c97734_g3_i1	c137608_g1_i1	c138296_g1_i1			c141039_g1_i1	c90813_g1_i1	c140020_g1_i2		c132497_g1_i2		c119018_g1_i1	c140785_g1_i4
c168053_g1_i1	c137624_g1_i1	c138335_g4_i1			c141093_g1_i8	c119022_g1_i1	c141487_g3_i2		c132502_g1_i1		c126020_g5_i2	c117688_g1_i1
c138840_g2_i4	c137630_g1_i3	c138340_g12_i1			c141103_g3_i2	c130441_g2_i2	c140030_g1_i1		c132512_g1_i1		c124710_g1_i4	c138271_g1_i2
c74168_g1_i1	c137664_g1_i3	c138397_g1_i1			c141134_g1_i3	c134095_g1_i1	c141319_g1_i3		c132520_g1_i2		c132382_g2_i3	c123102_g2_i1
c123780_g2_i1	c137709_g1_i3	c138397_g1_i4			c141134_g1_i4	c134393_g3_i1	c101033_g2_i2		c132535_g1_i3		c139682_g2_i2	c138507_g2_i2
c49496_g1_i1	c137710_g4_i1	c138397_g1_i5			c141135_g2_i4	c6351_g1_i1	c118343_g1_i4		c132543_g1_i2		c129912_g1_i4	c139028_g3_i1
c124226_g2_i1	c137710_g4_i3	c138400_g1_i2			c141150_g5_i2	c93285_g1_i1	c122649_g1_i3		c132543_g1_i3		c138750_g2_i2	c168638_g1_i1
c193905_g1_i1	c137738_g1_i1	c138417_g4_i7			c141165_g3_i1	c117044_g1_i1	c135163_g3_i4		c132550_g2_i1		c141411_g1_i4	c116806_g2_i1
c44223_g1_i1	c137764_g1_i1	c138440_g3_i1			c141222_g1_i3	c124669_g1_i2	c119064_g1_i3		c132560_g1_i1		c124453_g1_i3	c135179_g1_i2
c68720_g1_i1	c137764_g1_i4	c138451_g1_i2			c141238_g3_i1	c137483_g1_i1	c139292_g2_i1		c132560_g2_i1		c124591_g1_i2	c138394_g1_i2
c141336_g7_i1	c137847_g1_i1	c138458_g1_i1			c141250_g1_i3	c139475_g1_i2	c114928_g1_i2		c132560_g2_i8		c133288_g2_i4	c131171_g2_i1
c129004_g1_i1	c137850_g1_i1	c138480_g2_i2			c141256_g3_i1	c141127_g1_i3	c121572_g1_i1		c132597_g2_i1		c137653_g1_i8	c140506_g2_i7
c136701_g2_i3	c137850_g1_i3	c138505_g3_i1			c141256_g5_i4	c118263_g1_i1	c125662_g1_i1		c132603_g1_i1		c131562_g1_i2	c141330_g1_i1
c129320_g2_i1	c137887_g1_i1	c138659_g1_i13			c141299_g2_i1	c124749_g1_i1	c51153_g1_i1		c132609_g1_i1		c130142_g1_i1	c117165_g1_i1
c132244_g2_i1	c137900_g2_i1	c138659_g1_i2			c141303_g2_i3	c127105_g2_i3	c122641_g1_i1		c132612_g1_i3		c134362_g1_i1	c136728_g2_i1
c118718_g1_i1	c137900_g4_i1	c138659_g1_i3			c141306_g1_i4	c128990_g2_i2	c135163_g3_i2		c132615_g2_i1		c135158_g1_i1	c139191_g2_i2
c133203_g2_i1	c137913_g2_i1	c138659_g1_i7			c141320_g2_i4	c129193_g3_i1	c141540_g1_i8		c132634_g1_i2		c137412_g1_i2	c98902_g2_i3
c168722_g1_i1	c137913_g2_i2	c138659_g1_i8			c141326_g1_i3	c133180_g1_i1	c139914_g1_i2		c132634_g1_i3		c141215_g1_i4	c132020_g1_i1
c132693_g1_i2	c137935_g2_i2	c138663_g1_i10			c141348_g2_i1	c133653_g1_i4	c137360_g1_i4		c132635_g1_i1		c141653_g1_i6	c137948_g1_i1
c133325_g1_i1	c137935_g2_i3	c138663_g1_i12			c141363_g2_i1	c132809_g1_i2	c138681_g1_i3		c132642_g3_i1			c139217_g1_i2
c131713_g1_i1	c137938_g1_i1	c138663_g1_i14			c141422_g1_i1	c135328_g1_i1	c140161_g2_i1		c132642_g4_i1			c140109_g3_i6
c129096_g1_i1	c137938_g1_i3	c138663_g1_i15			c141422_g1_i3	c137990_g2_i3	c118601_g2_i1		c132642_g4_i2			c94239_g1_i2
c85994_g1_i1	c137938_g2_i1	c138663_g1_i16			c141424_g1_i3	c126540_g1_i1	c126806_g1_i5		c132668_g1_i3			c128099_g1_i1
c77954_g1_i1	c138002_g1_i1	c138663_g1_i17			c141424_g1_i7	c132453_g4_i1	c130534_g1_i3		c132670_g1_i1			c131450_g1_i2
c133291_g3_i1	c138014_g1_i2	c138663_g1_i18			c141455_g5_i2	c212493_g1_i1	c137915_g1_i5		c132670_g1_i2			c138180_g1_i3
c181731_g1_i1	c138016_g1_i1	c138663_g1_i19			c141467_g2_i3	c63140_g1_i1	c65318_g1_i1		c132676_g1_i1			c138994_g1_i4
c182727_g1_i1	c138016_g1_i2	c138663_g1_i9			c141473_g1_i1	c123997_g1_i3	c106539_g1_i2		c132692_g1_i2			c140569_g1_i3
c132377_g2_i2	c138016_g1_i5	c138681_g1_i11			c141473_g1_i17	c126391_g2_i1	c116852_g1_i1		c132692_g1_i3			c123867_g1_i1
c123823_g1_i1	c138068_g1_i10	c138694_g2_i2			c141473_g1_i18	c136889_g1_i1	c117230_g1_i1		c132745_g1_i1			c139918_g1_i2
c167940_g1_i1	c138068_g1_i6	c138714_g4_i1			c141473_g1_i5	c138148_g1_i3	c141456_g2_i3		c132745_g1_i3			c87738_g1_i1
c139718_g2_i1	c138069_g4_i2	c138714_g4_i2			c141482_g1_i11	c138495_g2_i1	c112009_g1_i1		c132745_g1_i5			c139969_g1_i1
c137914_g1_i2	c138069_g5_i1	c138714_g4_i3			c141482_g1_i13	c138612_g3_i2	c137985_g4_i2		c132753_g2_i1			c140779_g1_i1
c106133_g1_i1	c138077_g1_i1	c138738_g1_i6			c141497_g2_i1	c81138_g1_i1	c139223_g1_i2		c132759_g1_i3			c124189_g3_i1
c140888_g1_i1	c138118_g1_i3	c138754_g3_i7			c141497_g2_i2	c116731_g2_i1	c137338_g2_i7		c132779_g1_i3			c140596_g5_i1
c117906_g1_i1	c138122_g1_i2	c138774_g1_i6			c141513_g3_i1	c119195_g1_i1	c115181_g1_i1		c132799_g1_i3			c141423_g2_i6
c123662_g1_i1	c138143_g1_i1	c138837_g2_i2			c141513_g3_i2	c136155_g1_i1	c137989_g3_i2		c132803_g1_i2			c105460_g1_i1
c105286_g1_i1	c138163_g1_i3	c138852_g7_i4			c141520_g1_i1	c139961_g5_i5	c139860_g7_i3		c132803_g1_i3			c138790_g3_i1
c134031_g1_i2	c138167_g1_i5	c138882_g3_i1			c141522_g1_i1	c140105_g1_i3	c140746_g1_i1		c132803_g1_i4			c138848_g1_i2
c180936_g1_i1	c138197_g1_i1	c138898_g1_i1			c141522_g1_i7	c217946_g1_i1	c138554_g1_i1		c132805_g1_i4			c110518_g1_i1
c115122_g1_i1	c138197_g1_i2	c138899_g1_i2			c141523_g1_i10	c130503_g2_i2	c139315_g1_i1		c132827_g1_i1			c134456_g1_i1
c106963_g1_i1	c138215_g2_i1	c138917_g1_i1			c141523_g1_i4	c138955_g2_i1	c133035_g1_i1		c132864_g1_i2			c185314_g1_i1
c103090_g1_i1	c138232_g1_i2	c138941_g1_i1			c141559_g2_i1	c139914_g2_i2	c138185_g1_i1		c132867_g1_i3			c140348_g1_i4
c120662_g1_i1	c138252_g1_i6	c138961_g1_i2			c141559_g2_i4	c141212_g1_i7	c139315_g1_i10		c132899_g1_i1			c103461_g1_i1
c107706_g1_i1	c138279_g2_i2	c138961_g1_i3			c141559_g2_i5	c144508_g1_i1	c104373_g1_i1		c132945_g1_i2			c122467_g1_i1
c139221_g4_i1	c138279_g3_i1	c138975_g1_i2			c141559_g2_i7	c89134_g1_i1	c115685_g1_i1		c132946_g1_i1			c124707_g3_i1
c127891_g1_i1	c138335_g3_i2	c138980_g1_i5			c141559_g2_i8	c114059_g3_i1	c133583_g1_i2		c132951_g1_i1			c124715_g1_i2
c137045_g2_i1	c138381_g1_i1	c138982_g1_i4			c141643_g3_i1	c120388_g1_i1	c103597_g1_i1		c132951_g1_i2			c128495_g1_i3
c126963_g1_i1	c138412_g1_i5	c138991_g1_i1			c141653_g1_i3	c127568_g1_i1	c130997_g2_i1		c132955_g1_i1			c138394_g1_i1
c119083_g1_i1	c138413_g3_i4	c138991_g1_i3			c141670_g1_i5	c128219_g1_i4	c137082_g1_i2		c132965_g1_i2			c39736_g1_i1
c138852_g10_i3	c138416_g1_i2	c139009_g1_i11			c141674_g1_i1	c138153_g1_i5	c140256_g7_i2		c132965_g1_i3			c108091_g1_i1
c56990_g1_i1	c138416_g1_i3	c139015_g1_i1			c141696_g1_i1	c140158_g2_i1	c143298_g1_i1		c132965_g1_i5			c141463_g1_i8
c102913_g1_i1	c138416_g2_i1	c139018_g2_i1			c142310_g1_i1	c86283_g1_i1	c136231_g2_i1		c132977_g1_i2			c72511_g1_i1
c207854_g1_i1	c138426_g1_i2	c139034_g3_i6			c143017_g1_i1	c113432_g1_i1	c122313_g1_i1		c133005_g2_i3			c105000_g2_i1
c208720_g1_i1	c138426_g1_i3	c139038_g1_i3			c143295_g1_i1	c119241_g1_i2	c625_g1_i1		c133008_g1_i4			c139152_g1_i1
c139578_g1_i3	c138426_g1_i4	c139089_g1_i3			c144165_g1_i1	c135793_g1_i3	c135896_g1_i4		c133059_g1_i1			c140220_g1_i2
c181499_g1_i1	c138426_g1_i5	c139109_g1_i9			c153959_g1_i1	c136795_g6_i1	c135534_g1_i5		c133059_g1_i2			c130868_g1_i4
c108338_g1_i1	c138426_g1_i6	c139111_g1_i1			c170744_g1_i1	c138141_g1_i2	c119745_g1_i1		c133090_g1_i3			c127161_g1_i1
c140035_g1_i4	c138461_g1_i4	c139125_g1_i2			c170748_g1_i1	c200893_g1_i1	c129950_g1_i1		c133090_g1_i4			c134283_g1_i2
c124241_g1_i1	c138476_g2_i4	c139165_g1_i4			c170786_g1_i1	c115057_g1_i3	c130380_g1_i2		c133097_g2_i1			c170191_g1_i1
c123767_g1_i1	c138507_g2_i1	c139165_g3_i2			c181747_g1_i1	c127696_g1_i1	c134156_g1_i3		c133165_g1_i1			c130985_g1_i1
c155427_g1_i1	c138572_g3_i1	c139167_g3_i2			c183197_g1_i1	c138116_g1_i1	c140879_g2_i3		c133168_g1_i2			c136866_g2_i4
c137107_g2_i4	c138572_g3_i2	c139182_g2_i2			c183437_g1_i1	c141240_g2_i6	c157769_g1_i1		c133200_g1_i1			c136643_g3_i5
c207295_g1_i1	c138572_g3_i3	c139182_g2_i4			c183597_g1_i1	c141622_g2_i3	c116265_g1_i1		c133200_g2_i2			c139286_g1_i3
c126984_g1_i1	c138621_g1_i11	c139193_g1_i2			c184365_g1_i1	c41225_g1_i1	c134861_g1_i1		c133233_g1_i1			c107041_g1_i1
c141357_g4_i2	c138626_g4_i1	c139212_g1_i1			c198030_g1_i1	c131039_g3_i2	c119634_g1_i1		c133251_g1_i1			c135489_g1_i4
c125722_g3_i1	c138628_g2_i2	c139225_g2_i2			c19844_g1_i1	c135226_g3_i1	c139372_g2_i9		c133269_g1_i3			c125320_g1_i1
c138160_g1_i1	c138635_g2_i1	c139257_g2_i2			c20007_g1_i1	c137335_g4_i1	c50360_g1_i1		c133276_g1_i2			c130728_g1_i1
c130319_g3_i1	c138635_g2_i2	c139264_g1_i1			c20007_g1_i2	c141586_g4_i7	c140746_g3_i3		c133276_g2_i1			c137012_g1_i5
c135364_g1_i1	c138635_g2_i4	c139277_g1_i3			c200847_g1_i1	c185011_g1_i1	c134070_g1_i1		c133308_g1_i1			c140605_g2_i1
c139172_g2_i1	c138643_g2_i1	c139286_g1_i11			c207902_g1_i1	c104317_g1_i1	c130638_g1_i1		c133308_g1_i7			c140892_g1_i1
c102664_g1_i1	c138665_g1_i1	c139286_g1_i4			c208386_g1_i1	c123132_g1_i1	c131150_g1_i2		c133312_g1_i2			c114404_g1_i1
c132334_g2_i2	c138685_g1_i1	c139286_g1_i6			c209005_g1_i1	c130778_g1_i1	c139965_g1_i4		c133330_g1_i1			c120353_g1_i1
c155898_g1_i1	c138685_g1_i3	c139326_g1_i5			c209121_g1_i1	c136036_g1_i1	c115070_g1_i1		c133330_g1_i3			c133515_g1_i2
c108654_g1_i1	c138709_g2_i5	c139327_g2_i1			c20999_g1_i1	c136483_g1_i2	c125548_g1_i2		c133351_g1_i2			c137597_g1_i1
c133512_g1_i1	c138724_g1_i5	c139337_g1_i2			c214274_g1_i1	c138837_g2_i7	c115616_g1_i1		c133402_g1_i4			c140097_g3_i3
c193966_g1_i1	c138727_g1_i1	c139338_g1_i4			c23397_g1_i1	c117012_g1_i1	c122424_g1_i1		c133404_g1_i1			c119258_g1_i2
c124835_g1_i1	c138739_g3_i1	c139344_g1_i2			c24449_g1_i1	c120347_g1_i1	c136196_g3_i1		c133404_g1_i2			c141445_g2_i4
c60194_g1_i1	c138761_g1_i2	c139351_g2_i1			c24880_g1_i1	c123422_g1_i1	c120519_g1_i1		c133420_g1_i1			c114060_g1_i2
c135419_g2_i2	c138762_g4_i1	c139354_g1_i4			c27459_g1_i1	c123563_g1_i1	c109976_g1_i1		c133420_g1_i2			c129512_g1_i1
c68827_g1_i1	c138764_g1_i3	c139361_g1_i14			c38429_g1_i1	c137983_g1_i5	c125154_g1_i1		c133420_g1_i3			c139127_g3_i1
c134471_g1_i1	c138773_g1_i8	c139372_g2_i2			c48146_g1_i1	c138369_g1_i5	c141487_g3_i3		c133420_g1_i4			c140191_g1_i4
c126321_g2_i1	c138779_g2_i4	c139418_g3_i1			c48474_g1_i1	c141287_g1_i3	c138476_g1_i1		c133421_g1_i5			c117240_g1_i2
c133933_g1_i1	c138799_g1_i1	c139455_g2_i1			c48899_g1_i1	c117774_g1_i2	c140567_g4_i12		c133434_g1_i5			c133336_g1_i2
c155689_g1_i1	c138803_g5_i1	c139506_g1_i4			c48948_g1_i1	c134388_g1_i1	c139165_g1_i9		c133440_g1_i1			c133980_g1_i1
c96972_g1_i1	c138824_g1_i2	c139514_g1_i3			c50334_g1_i1	c88431_g1_i1	c108808_g1_i1		c133477_g2_i1			c134138_g1_i1
c100937_g1_i1	c138849_g1_i11	c139522_g1_i5			c51383_g1_i1	c131704_g2_i4	c137338_g2_i1		c133477_g2_i3			c140191_g1_i3
c119310_g1_i2	c138849_g1_i12	c139591_g2_i1			c51891_g1_i1	c133977_g1_i2	c138252_g1_i4		c133478_g1_i1			c140191_g1_i5
c142106_g1_i1	c138849_g1_i2	c139630_g1_i1			c52673_g1_i1	c136728_g1_i4	c141123_g1_i6		c133480_g3_i1			c109691_g1_i1
c129355_g1_i1	c138849_g1_i3	c139630_g1_i2			c54496_g1_i1	c106162_g1_i1	c122655_g1_i1		c133489_g1_i2			c131976_g1_i2
c76935_g1_i1	c138849_g1_i4	c139640_g4_i2			c57164_g1_i1	c132208_g4_i2	c135942_g3_i2		c133511_g1_i2			c133373_g1_i4
c49112_g1_i1	c138849_g1_i7	c139654_g1_i7			c57230_g1_i1	c133795_g1_i1	c156822_g1_i1		c133518_g2_i2			c139152_g1_i2
c137936_g2_i1	c138849_g1_i8	c139673_g4_i3			c58144_g1_i1	c137085_g1_i1	c195302_g1_i1		c133542_g1_i1			c135082_g1_i4
c132661_g1_i1	c138849_g2_i1	c139674_g2_i3			c63020_g1_i1	c137986_g2_i7	c123036_g1_i2		c133542_g1_i2			c105347_g1_i1
c167908_g1_i1	c138849_g2_i2	c139675_g1_i2			c64451_g1_i1	c116661_g1_i1	c134603_g4_i1		c133567_g1_i1			c126843_g1_i1
c17820_g1_i1	c138867_g4_i1	c139684_g1_i3			c68987_g1_i1	c122119_g2_i1	c135340_g2_i1		c133567_g1_i2			c105475_g1_i1
c193958_g1_i1	c138881_g2_i2	c139703_g1_i2			c69049_g1_i1	c124815_g1_i1	c137529_g1_i3		c133572_g2_i4			c118537_g1_i2
c199166_g1_i1	c138886_g1_i1	c139741_g3_i2			c73004_g1_i1	c128818_g1_i2	c139968_g1_i11		c133612_g1_i1			c131976_g1_i3
c207602_g1_i1	c138895_g2_i2	c139792_g1_i1			c73454_g1_i1	c129706_g1_i1	c131774_g1_i1		c133612_g1_i2			c135760_g1_i1
c134646_g1_i1	c138990_g4_i4	c139799_g1_i2			c74330_g1_i1	c131277_g2_i1	c58340_g1_i1		c133634_g1_i3			c139636_g1_i2
c132756_g2_i2	c138994_g1_i3	c139799_g1_i3			c76070_g1_i1	c132281_g1_i1	c137872_g2_i3		c133641_g1_i1			c140895_g1_i7
c133963_g2_i1	c139003_g2_i1	c139800_g2_i1			c88227_g1_i1	c138681_g1_i7	c130069_g1_i3		c133642_g2_i1			c204713_g1_i1
c40225_g1_i1	c139003_g2_i9	c139818_g4_i1			c88639_g1_i2	c139846_g1_i5	c132205_g1_i1		c133646_g1_i1			c112047_g2_i1
c138322_g2_i1	c139009_g1_i4	c139827_g3_i1			c89840_g1_i2	c141663_g1_i1			c133646_g1_i5			c128716_g1_i2
c66667_g1_i1	c139018_g1_i2	c139852_g1_i4			c90366_g1_i1	c92361_g1_i1			c133688_g2_i1			c139850_g2_i2
c193951_g1_i1	c139048_g2_i1	c139859_g3_i1			c90642_g1_i1	c126308_g2_i1			c133695_g1_i1			c140719_g3_i5
c112213_g1_i1	c139048_g3_i1	c139861_g3_i1			c9111_g1_i1	c127996_g1_i2			c133695_g1_i2			c118891_g1_i1
c130430_g1_i1	c139048_g4_i1	c139861_g3_i3			c91244_g1_i1	c128875_g2_i3			c133696_g1_i4			c125471_g1_i1
c141814_g1_i1	c139055_g1_i1	c139861_g3_i4			c92203_g2_i1	c140347_g1_i2			c133721_g1_i6			c126788_g1_i1
c124289_g1_i4	c139077_g1_i3	c139861_g3_i5			c93358_g2_i1	c140648_g1_i2			c133731_g1_i1			c133460_g1_i2
c155113_g1_i1	c139082_g3_i3	c139861_g3_i6			c93573_g1_i1	c112609_g1_i1			c133731_g1_i6			c19789_g1_i1
c206855_g1_i1	c139085_g1_i2	c139882_g3_i1			c94064_g1_i1	c127144_g2_i1			c133731_g1_i7			c207711_g1_i1
c135705_g2_i2	c139089_g1_i5	c139885_g1_i8			c94617_g1_i1	c136378_g2_i1			c133744_g1_i3			c117434_g1_i1
c130065_g1_i1	c139100_g8_i1	c139896_g5_i1			c94794_g1_i1	c138891_g2_i1			c133761_g2_i1			c135373_g1_i6
c135221_g4_i2	c139105_g2_i5	c139896_g5_i3			c94956_g1_i1	c40007_g1_i1			c133775_g5_i1			c137121_g1_i1
c134741_g1_i1	c139112_g1_i4	c139914_g1_i1			c95438_g1_i1	c118033_g1_i1			c133801_g2_i1			c138776_g1_i3
c141183_g4_i1	c139117_g1_i3	c139915_g1_i2			c96094_g1_i2	c118262_g1_i1			c133805_g1_i2			c79081_g1_i2
c138610_g2_i4	c139122_g1_i1	c139957_g1_i3			c96201_g1_i1	c139673_g3_i1			c133819_g1_i1			c126379_g1_i1
c206994_g1_i1	c139144_g2_i2	c139957_g1_i5			c96661_g1_i1	c99238_g1_i1			c133837_g1_i3			c128749_g1_i2
c105586_g1_i1	c139160_g1_i4	c139957_g1_i7			c97180_g1_i1	c120627_g1_i4			c133845_g1_i1			c139223_g1_i6
c140888_g1_i2	c139196_g1_i1	c139966_g1_i4			c98035_g2_i2	c131819_g1_i2			c133860_g1_i2			c140978_g2_i2
c142023_g1_i1	c139196_g1_i3	c139968_g1_i5			c98357_g3_i1	c133702_g1_i3			c133860_g1_i3			c116285_g1_i2
c136618_g1_i2	c139228_g1_i4	c139990_g1_i4			c99179_g2_i1	c135984_g1_i1			c133871_g1_i4			c118536_g1_i4
c129744_g1_i1	c139230_g1_i3	c140026_g1_i4				c138456_g1_i2			c133872_g2_i1			c129819_g1_i1
c118394_g1_i1	c139231_g1_i5	c140028_g1_i5				c104763_g1_i1			c133889_g1_i1			c137350_g2_i2
c134496_g1_i1	c139241_g1_i3	c140031_g1_i2				c116309_g2_i1			c133903_g1_i1			c104993_g1_i1
c94766_g1_i1	c139241_g1_i6	c140034_g1_i1				c118446_g1_i1			c134009_g1_i1			c129708_g4_i1
c120070_g1_i1	c139241_g1_i7	c140039_g1_i10				c118970_g1_i1			c134009_g1_i2			c127905_g1_i2
c138757_g3_i1	c139241_g1_i8	c140082_g3_i3				c128407_g1_i2			c134015_g1_i3			c129144_g1_i4
c140688_g2_i6	c139252_g1_i7	c140085_g1_i1				c139144_g1_i3			c134017_g1_i1			c139329_g9_i1
c123610_g1_i1	c139282_g6_i2	c140090_g6_i2				c141412_g2_i8			c134017_g1_i4			c140694_g1_i1
c49389_g1_i1	c139288_g2_i1	c140093_g1_i1				c69316_g1_i1			c134056_g2_i4			c97460_g1_i1
c133737_g1_i3	c139288_g2_i2	c140093_g3_i1				c139270_g2_i2			c134098_g1_i2			c139775_g1_i5
c118422_g1_i2	c139288_g2_i4	c140096_g1_i5				c140271_g1_i4			c134102_g2_i1			c141300_g2_i2
c108503_g1_i1	c139289_g1_i1	c140109_g3_i5				c141420_g2_i5			c134107_g1_i1			c123757_g1_i1
c155931_g1_i1	c139289_g1_i2	c140112_g2_i1				c119271_g1_i2			c134107_g1_i4			c136023_g1_i5
c129164_g1_i2	c139294_g2_i1	c140150_g1_i2				c123672_g1_i2			c134107_g1_i6			c139444_g1_i2
c66652_g1_i1	c139310_g4_i6	c140150_g1_i5				c126290_g2_i1			c134120_g1_i1			c141303_g1_i3
c139668_g1_i2	c139317_g2_i6	c140155_g4_i1				c132987_g1_i1			c134120_g1_i3			c98836_g1_i1
c137383_g1_i2	c139317_g3_i1	c140158_g4_i1				c140236_g1_i2			c134132_g1_i4			c102806_g2_i1
c88666_g1_i1	c139360_g3_i4	c140158_g5_i3				c141412_g2_i4			c134132_g2_i1			c123362_g1_i1
c129223_g3_i1	c139367_g2_i3	c140234_g6_i1				c128990_g2_i1			c134132_g2_i4			c133406_g2_i2
c193946_g1_i1	c139411_g1_i3	c140252_g3_i1				c80556_g1_i1			c134132_g2_i5			c140132_g1_i2
c168182_g1_i1	c139418_g1_i1	c140252_g3_i2				c123808_g1_i2			c134169_g1_i2			c183406_g1_i1
c130105_g1_i2	c139447_g2_i1	c140252_g4_i1				c124619_g1_i1			c134171_g2_i1			c118297_g1_i1
c104905_g2_i1	c139447_g2_i2	c140282_g1_i1				c124877_g1_i3			c134175_g1_i1			c139837_g2_i1
c124056_g1_i1	c139482_g1_i1	c140282_g1_i2				c126187_g1_i2			c134181_g2_i2			c141279_g1_i2
c106779_g1_i1	c139482_g1_i2	c140282_g1_i4				c128470_g1_i1			c134208_g2_i1			c141298_g3_i1
c128779_g1_i1	c139482_g1_i3	c140282_g2_i1				c129337_g1_i3			c134232_g1_i2			c132209_g2_i2
c137222_g2_i1	c139482_g1_i4	c140285_g1_i2				c135152_g1_i1			c134255_g2_i2			c136132_g1_i1
c126533_g1_i1	c139507_g1_i5	c140297_g1_i1				c138475_g1_i1			c134257_g1_i3			c53248_g1_i1
c128142_g1_i1	c139513_g1_i1	c140297_g1_i2				c125274_g1_i1			c134306_g1_i2			c11740_g1_i1
c130352_g1_i1	c139513_g1_i2	c140301_g3_i2				c182297_g1_i1			c134331_g1_i1			c126788_g1_i4
c183947_g1_i1	c139587_g3_i1	c140307_g4_i1				c184088_g1_i1			c134332_g1_i3			c138233_g1_i2
c169633_g1_i1	c139608_g2_i2	c140307_g4_i2				c115637_g1_i1			c134334_g1_i3			c141425_g2_i1
c134855_g1_i1	c139608_g2_i3	c140312_g2_i3				c120627_g1_i2			c134388_g1_i3			c78014_g1_i1
c141043_g1_i1	c139612_g1_i1	c140321_g1_i5				c136218_g1_i2			c134388_g1_i4			c81752_g1_i2
c97297_g1_i1	c139627_g1_i3	c140340_g2_i2				c140045_g1_i6			c134399_g1_i2			c99068_g1_i1
c135055_g2_i2	c139640_g3_i1	c140345_g1_i1				c29434_g1_i1			c134419_g1_i3			c109064_g1_i1
c140688_g2_i7	c139665_g1_i1	c140358_g2_i1				c120048_g1_i2			c134419_g1_i4			c116320_g1_i1
c133305_g1_i3	c139665_g2_i1	c140370_g2_i6				c124343_g1_i1			c134430_g1_i1			c128051_g1_i1
c122872_g1_i1	c139677_g1_i13	c140397_g1_i1				c129834_g1_i1			c134448_g1_i2			c133402_g3_i1
c64639_g1_i1	c139714_g2_i2	c140397_g1_i2				c135671_g1_i11			c134458_g1_i2			c134292_g1_i3
c114174_g1_i1	c139714_g2_i4	c140397_g2_i2				c138369_g1_i4			c134458_g1_i3			c137568_g1_i1
c129365_g4_i1	c139717_g1_i4	c140400_g1_i5				c50446_g1_i1			c134459_g1_i1			c140201_g1_i1
c126812_g1_i2	c139717_g1_i6	c140416_g1_i2				c108275_g1_i1			c134482_g1_i5			c140964_g1_i1
c127795_g1_i4	c139721_g1_i3	c140467_g3_i1				c112205_g1_i1			c134484_g1_i1			c105359_g1_i1
c105037_g1_i1	c139722_g2_i4	c140482_g1_i1				c134228_g2_i1			c134484_g1_i3			c118536_g1_i1
c167951_g1_i1	c139723_g3_i5	c140487_g3_i10				c134699_g3_i2			c134484_g2_i1			c139649_g1_i6
c129761_g2_i1	c139727_g5_i3	c140561_g2_i3				c139368_g1_i3			c134486_g2_i1			c140731_g1_i1
c125184_g1_i2	c139761_g1_i4	c140579_g2_i1				c141127_g1_i2			c134489_g1_i1			c139734_g1_i2
c128889_g2_i1	c139775_g1_i7	c140584_g1_i2				c141412_g2_i5			c134490_g1_i2			c128555_g1_i1
c133375_g3_i1	c139780_g2_i2	c140625_g6_i3				c157242_g1_i1			c134512_g1_i3			c129010_g1_i2
c106024_g1_i1	c139780_g3_i2	c140634_g3_i2				c100349_g1_i1			c134537_g1_i1			c94105_g1_i1
c141828_g1_i1	c139801_g2_i1	c140648_g1_i4				c120767_g1_i1			c134555_g5_i1			c134113_g2_i1
c49144_g1_i1	c139817_g1_i5	c140656_g4_i1				c124413_g1_i2			c134555_g5_i4			c141463_g1_i9
c127865_g1_i1	c139819_g1_i4	c140656_g6_i1				c128212_g1_i1			c134555_g6_i1			c135796_g2_i1
c133737_g1_i4	c139829_g1_i1	c140705_g2_i1				c128853_g1_i1			c134575_g1_i4			c139901_g1_i4
c102217_g1_i1	c139861_g4_i2	c140711_g1_i5				c130086_g1_i1			c134579_g2_i1			c106362_g1_i3
c118466_g1_i2	c139874_g1_i4	c140715_g7_i3				c131172_g1_i1			c134582_g2_i2			c131640_g2_i1
c108556_g1_i1	c139876_g1_i2	c140743_g3_i9				c131419_g1_i1			c134603_g1_i2			c141119_g1_i2
c145765_g1_i1	c139876_g1_i3	c140746_g4_i1				c141327_g1_i3			c134625_g3_i1			c131157_g2_i1
c133512_g2_i2	c139909_g1_i2	c140779_g5_i10				c24599_g1_i1			c134625_g5_i1			c138302_g1_i1
c134353_g1_i1	c139913_g3_i3	c140785_g3_i1				c121395_g1_i1			c134672_g1_i2			c139267_g1_i1
c129164_g1_i1	c139947_g1_i10	c140792_g1_i1				c124712_g1_i1			c134673_g1_i2			c138052_g2_i7
c126321_g2_i2	c139947_g1_i11	c140792_g1_i12				c127144_g2_i2			c134676_g1_i8			c57449_g1_i1
c134495_g1_i1	c139947_g1_i6	c140792_g1_i2				c128446_g2_i1			c134684_g1_i1			c135953_g1_i2
c120935_g3_i1	c139947_g2_i1	c140796_g4_i1				c132529_g1_i1			c134684_g1_i3			c139156_g1_i2
c123608_g1_i1	c139957_g1_i10	c140799_g2_i1				c140278_g2_i4			c134689_g1_i1			c139979_g4_i4
c141018_g2_i3	c139965_g1_i1	c140800_g2_i1				c155073_g1_i1			c134689_g1_i2			c118141_g1_i1
c140134_g2_i1	c140001_g2_i1	c140820_g1_i3				c48829_g1_i1			c134690_g1_i2			c123000_g1_i1
c139030_g1_i1	c140003_g1_i1	c140834_g1_i2				c75350_g1_i1			c134690_g1_i3			c139801_g1_i3
c133486_g1_i1	c140007_g1_i2	c140834_g3_i2				c111446_g1_i1			c134694_g1_i1			c139850_g2_i1
c104412_g2_i2	c140008_g1_i4	c140895_g1_i6				c126514_g2_i1			c134728_g1_i2			c140653_g3_i4
c125433_g1_i1	c140033_g3_i1	c140932_g1_i2				c140098_g1_i2			c134735_g1_i1			c119575_g2_i1
c90547_g1_i1	c140037_g2_i1	c140950_g3_i1				c115568_g1_i1			c134738_g1_i4			c135760_g1_i2
c115417_g1_i1	c140081_g1_i4	c140950_g3_i4				c116928_g1_i1			c134738_g1_i7			c135861_g1_i2
c122502_g2_i1	c140093_g1_i5	c140950_g4_i1				c123332_g1_i1			c134755_g1_i3			c132491_g3_i1
c129317_g3_i1	c140106_g4_i1	c140996_g2_i1				c131172_g1_i4			c134757_g2_i1			c137951_g1_i1
c102058_g1_i1	c140121_g1_i5	c141002_g2_i2				c134070_g1_i2			c134779_g1_i2			c140694_g1_i4
c133291_g3_i2	c140121_g1_i7	c141034_g2_i1				c139977_g1_i4			c134779_g1_i3			c128643_g1_i1
c141042_g2_i1	c140121_g1_i8	c141037_g3_i1				c140989_g1_i9			c134782_g1_i1			c136191_g1_i3
c193965_g1_i1	c140150_g1_i4	c141042_g1_i1				c90839_g1_i1			c134789_g1_i1			c117454_g1_i3
c136324_g1_i1	c140168_g1_i1	c141049_g1_i3				c103987_g1_i1			c134806_g1_i1			c136859_g1_i3
c131316_g1_i1	c140234_g3_i1	c141058_g1_i1				c120627_g1_i3			c134806_g1_i2			c137658_g2_i2
c142546_g1_i1	c140247_g1_i1	c141067_g1_i7				c122474_g1_i1			c134814_g1_i2			c138984_g1_i2
c107760_g2_i2	c140247_g1_i2	c141096_g1_i11				c128080_g3_i1			c134814_g1_i4			c129010_g1_i1
c77379_g1_i1	c140264_g1_i6	c141098_g1_i2				c132418_g1_i1			c134821_g3_i1			c138776_g1_i1
c140212_g4_i4	c140265_g5_i1	c141098_g1_i3				c137986_g2_i9			c134828_g1_i2			c139321_g1_i2
c206932_g1_i1	c140265_g6_i1	c141103_g3_i3				c139446_g1_i1			c134843_g1_i1			c104419_g1_i1
c119231_g1_i1	c140267_g4_i3	c141110_g1_i2				c140648_g1_i3			c134843_g1_i2			c137970_g1_i2
c126972_g1_i2	c140270_g2_i2	c141110_g1_i4				c50263_g1_i1			c134845_g1_i5			c138267_g1_i1
c9409_g1_i1	c140277_g1_i1	c141150_g7_i1				c55321_g1_i1			c134850_g3_i1			c140779_g1_i5
c132465_g1_i1	c140277_g1_i2	c141174_g1_i2				c118478_g2_i2			c134850_g3_i3			c141019_g2_i2
c181825_g1_i1	c140307_g1_i11	c141178_g4_i1				c126879_g2_i1			c134873_g1_i1			c127925_g1_i1
c119184_g1_i1	c140307_g1_i4	c141186_g3_i2				c128584_g3_i1			c134873_g1_i3			c139279_g8_i1
c140585_g10_i1	c140307_g1_i7	c141204_g2_i18				c134924_g2_i4			c134874_g2_i1			c139965_g1_i5
c125173_g2_i2	c140307_g1_i8	c141239_g1_i11				c140641_g4_i4			c134901_g1_i1			c140581_g2_i2
c207554_g1_i1	c140307_g1_i9	c141239_g1_i13				c140781_g1_i2			c134930_g1_i1			c138031_g1_i5
c128220_g2_i1	c140319_g2_i2	c141278_g1_i5				c118672_g1_i1			c134930_g4_i1			c118813_g1_i1
c125833_g1_i1	c140339_g2_i6	c141281_g2_i1				c120645_g1_i2			c134975_g3_i4			c127702_g1_i1
c105603_g2_i2	c140357_g2_i1	c141297_g4_i3				c127959_g1_i1			c135002_g1_i5			c139009_g1_i1
c181131_g1_i1	c140357_g2_i2	c141299_g2_i7				c133192_g1_i1			c135002_g1_i6			c124413_g2_i2
c118682_g1_i1	c140358_g2_i8	c141305_g1_i4				c137085_g1_i2			c135002_g1_i7			c125698_g1_i1
c133076_g1_i2	c140382_g2_i1	c141306_g1_i3				c139941_g2_i1			c135010_g1_i3			c134606_g1_i1
c141291_g1_i12	c140384_g3_i7	c141312_g1_i3				c140045_g1_i5			c135010_g1_i4			c137972_g1_i1
c98838_g1_i1	c140384_g6_i1	c141320_g2_i7				c105150_g1_i2			c135010_g1_i6			c125698_g1_i2
c123358_g1_i1	c140412_g1_i6	c141385_g2_i8				c106648_g2_i1			c135010_g1_i7			c125762_g2_i3
c88348_g1_i1	c140426_g1_i2	c141404_g6_i3				c120816_g1_i1			c135010_g1_i9			c128718_g1_i1
c138641_g3_i1	c140448_g1_i1	c141424_g1_i5				c131427_g1_i3			c135086_g1_i1			c133924_g1_i1
c168180_g1_i1	c140462_g2_i1	c141424_g1_i6				c138622_g2_i4			c135088_g1_i1			c139775_g1_i8
c136691_g1_i3	c140471_g1_i3	c141430_g1_i3				c140772_g1_i3			c135114_g2_i4			c140132_g1_i1
c130560_g3_i1	c140483_g3_i1	c141456_g2_i2				c9015_g1_i1			c135145_g1_i1			c126166_g1_i2
c139477_g2_i1	c140502_g1_i3	c141473_g1_i6				c104676_g1_i1			c135175_g1_i3			c130115_g1_i2
c135734_g1_i2	c140502_g1_i5	c141485_g1_i1				c138989_g1_i4			c135193_g1_i1			c133787_g1_i2
c888_g1_i1	c140520_g1_i6	c141487_g2_i1				c139545_g2_i1			c135200_g4_i1			c138209_g4_i1
c134030_g2_i1	c140548_g1_i1	c141487_g4_i1				c140291_g1_i5			c135200_g5_i1			c71700_g1_i1
c122535_g1_i1	c140559_g1_i1	c141505_g4_i2				c140908_g2_i5			c135208_g2_i2			c118141_g1_i3
c129212_g1_i1	c140560_g2_i2	c141522_g1_i5				c69384_g1_i1			c135208_g2_i3			c123000_g1_i3
c193914_g1_i1	c140567_g4_i3	c141524_g1_i1				c116207_g1_i2			c135208_g2_i4			c139052_g1_i2
c49290_g1_i1	c140586_g1_i3	c141562_g2_i4				c121010_g1_i2			c135208_g2_i6			c111309_g1_i1
c131480_g1_i1	c140595_g1_i2	c141567_g2_i2				c123148_g1_i1			c135208_g2_i7			c135693_g2_i2
c107312_g1_i1	c140601_g1_i10	c141569_g5_i1				c131077_g2_i3			c135210_g1_i1			c140557_g3_i1
c124074_g3_i1	c140601_g1_i4	c141569_g5_i2				c134459_g1_i6			c135219_g1_i6			c107745_g1_i1
c155492_g1_i1	c140618_g1_i2	c141569_g5_i3				c140267_g4_i2			c135244_g1_i1			c117674_g1_i2
c140134_g2_i2	c140618_g1_i3	c141569_g5_i7				c208802_g1_i1			c135244_g1_i2			c137011_g1_i4
c134649_g1_i1	c140618_g1_i4	c141569_g5_i8				c123672_g1_i1			c135262_g1_i1			c137558_g1_i2
c207193_g1_i1	c140618_g1_i5	c141573_g1_i1				c138345_g4_i1			c135277_g1_i4			c140256_g8_i1
c139005_g1_i1	c140618_g1_i7	c141578_g3_i4				c138612_g3_i1			c135298_g1_i1			c131342_g2_i1
c138610_g2_i1	c140634_g3_i3	c141610_g4_i2				c140824_g1_i4			c135298_g1_i2			c135281_g1_i2
c141291_g1_i1	c140641_g5_i1	c141627_g1_i1				c141037_g1_i4			c135298_g1_i4			c195861_g1_i1
c128821_g1_i1	c140669_g2_i1	c141649_g1_i5				c163150_g1_i1			c135298_g1_i6			c136366_g1_i1
c125122_g2_i1	c140669_g3_i1	c141654_g2_i1				c17357_g1_i1			c135342_g1_i4			c118526_g1_i1
c141113_g1_i5	c140683_g2_i5	c141663_g3_i4				c131651_g1_i2			c135345_g1_i2			c129060_g1_i1
c141042_g2_i2	c140683_g2_i6	c141677_g2_i2				c133653_g1_i2			c135362_g1_i3			c131609_g4_i1
c48174_g1_i1	c140683_g2_i7	c141879_g1_i1				c133795_g1_i11			c135382_g2_i1			c136697_g2_i1
c118377_g1_i2	c140685_g1_i1	c142099_g1_i1				c138554_g3_i6			c135388_g1_i9			c139835_g1_i1
c108928_g1_i2	c140692_g2_i1	c142496_g1_i1				c21125_g1_i2			c135397_g1_i3			c140198_g4_i1
c135192_g1_i1	c140712_g1_i1	c142674_g1_i1				c96094_g1_i1			c135404_g1_i1			c97291_g1_i2
c138058_g1_i1	c140714_g2_i5	c143020_g1_i1				c118748_g1_i2			c135404_g1_i3			c124247_g1_i2
c138798_g3_i2	c140714_g3_i3	c143636_g1_i1				c137203_g1_i1			c135407_g1_i1			c135060_g2_i2
c118467_g1_i2	c140715_g2_i2	c144064_g1_i1				c138955_g2_i2			c135407_g1_i2			c135098_g1_i1
c136657_g1_i2	c140719_g1_i6	c144395_g1_i1				c143403_g1_i1			c135407_g1_i3			c135760_g1_i6
c123684_g1_i4	c140732_g1_i2	c144423_g1_i1				c92678_g1_i1			c135407_g1_i6			c139297_g2_i4
c131616_g1_i1	c140737_g6_i1	c144620_g1_i1				c109101_g1_i2			c135407_g1_i8			c140765_g1_i4
c1857_g1_i1	c140743_g6_i1	c144995_g1_i1				c111483_g1_i1			c135407_g1_i9			c141071_g1_i3
c76888_g1_i1	c140789_g2_i3	c1454_g1_i1				c131684_g1_i2			c135423_g1_i1			c54821_g1_i1
c93547_g1_i1	c140813_g1_i2	c1456_g1_i1				c139376_g1_i3			c135446_g1_i2			c94239_g1_i1
c142047_g1_i1	c140832_g1_i2	c146365_g1_i1				c139865_g1_i4			c135451_g1_i1			c115882_g1_i2
c95281_g1_i1	c140835_g4_i3	c146690_g1_i1				c141448_g2_i3			c135468_g2_i1			c127860_g1_i1
c124527_g2_i1	c140838_g2_i3	c146781_g1_i1				c142969_g1_i1			c135502_g1_i2			c136178_g2_i1
c141392_g3_i2	c140841_g2_i13	c147035_g1_i1				c86273_g1_i1			c135525_g1_i10			c140817_g1_i8
c138852_g10_i2	c140841_g2_i2	c147066_g1_i1				c93490_g1_i1			c135527_g1_i1			c77025_g1_i1
c141473_g2_i1	c140841_g2_i3	c147158_g1_i1				c108448_g1_i1			c135538_g3_i2			c133608_g1_i2
c207267_g1_i1	c140841_g2_i6	c148751_g1_i1				c114955_g1_i1			c135544_g1_i2			c139775_g1_i10
c154909_g1_i1	c140841_g2_i7	c149247_g1_i1				c123321_g1_i1			c135569_g3_i1			c140853_g2_i4
c132146_g1_i1	c140841_g2_i8	c149684_g1_i1				c127515_g1_i1			c135569_g3_i2			c142686_g1_i1
c168348_g1_i1	c140844_g3_i1	c150374_g1_i1				c132434_g1_i1			c135591_g2_i2			c120424_g1_i2
c130901_g1_i1	c140844_g3_i3	c1505_g1_i1				c137165_g3_i5			c135591_g2_i3			c136229_g1_i1
c59080_g1_i1	c140886_g2_i1	c151162_g1_i1				c138223_g1_i2			c135591_g6_i1			c94902_g1_i3
c193899_g1_i1	c140886_g2_i2	c151376_g1_i1				c138530_g1_i3			c135608_g1_i3			c130477_g1_i1
c206925_g1_i1	c140908_g3_i1	c152861_g1_i1				c139772_g1_i4			c135621_g1_i1			c135793_g1_i2
c21467_g1_i1	c140919_g1_i1	c155585_g1_i1				c140939_g1_i2			c135634_g2_i1			c138848_g1_i1
c119577_g4_i1	c140919_g1_i4	c155711_g1_i1				c141027_g2_i2			c135679_g1_i1			c161620_g1_i1
c154900_g1_i1	c140925_g2_i1	c155939_g1_i1				c117341_g1_i1			c135699_g1_i1			c132484_g2_i1
c167892_g1_i1	c140948_g1_i4	c155995_g1_i1				c128071_g1_i3			c135711_g3_i1			c136743_g3_i1
c130105_g1_i1	c140955_g1_i2	c156016_g1_i1				c140486_g2_i6			c135711_g3_i2			c101267_g1_i1
c168090_g1_i1	c140995_g1_i1	c156194_g1_i1				c17375_g1_i1			c135714_g6_i3			c135940_g2_i2
c134096_g1_i1	c140995_g1_i3	c156266_g1_i1				c74821_g1_i1			c135724_g1_i2			c138764_g1_i6
c132679_g2_i1	c141027_g3_i4	c156284_g1_i1				c108388_g1_i2			c135746_g1_i1			c115447_g1_i2
c119128_g1_i1	c141035_g1_i3	c156817_g1_i1				c122312_g2_i1			c135748_g1_i1			c135538_g2_i1
c132679_g3_i2	c141038_g1_i2	c157241_g1_i1				c127288_g1_i2			c135770_g1_i1			c137012_g1_i4
c130270_g1_i1	c141075_g6_i2	c15726_g1_i1				c139832_g2_i10			c135778_g1_i1			c35502_g1_i2
c129459_g1_i3	c141100_g2_i3	c157369_g1_i1				c140280_g1_i19			c135779_g1_i4			c108812_g1_i3
c194579_g1_i1	c141100_g3_i1	c157804_g1_i1				c141096_g1_i8			c135788_g3_i1			c139097_g2_i3
c120512_g1_i1	c141114_g1_i1	c157852_g1_i1				c50667_g1_i1			c135798_g1_i1			c130275_g1_i1
c141767_g1_i1	c141136_g1_i1	c158270_g1_i1				c117345_g1_i1			c135807_g1_i1			c135321_g1_i1
c136657_g1_i1	c141136_g1_i2	c15855_g1_i1				c128683_g1_i1			c135807_g1_i3			c140653_g3_i2
c107029_g2_i1	c141176_g2_i1	c159443_g1_i1				c135286_g1_i1			c135807_g4_i1			c141119_g1_i3
c136792_g4_i2	c141176_g2_i2	c161464_g1_i1				c135493_g3_i1			c135807_g4_i2			c92742_g1_i1
c132682_g1_i3	c141176_g3_i1	c162588_g1_i1				c139876_g3_i1			c135830_g2_i1			c133739_g2_i1
c132547_g4_i1	c141176_g3_i3	c162692_g1_i1				c140944_g1_i3			c135837_g2_i6			c138984_g1_i4
c108520_g1_i1	c141176_g3_i4	c163499_g1_i1				c141529_g1_i5			c135837_g2_i8			c139057_g3_i1
c70829_g1_i1	c141176_g3_i5	c163814_g1_i1				c148738_g1_i1			c135838_g1_i1			c140511_g1_i5
c108738_g1_i2	c141178_g2_i2	c164917_g1_i1				c4809_g1_i1			c135845_g1_i1			c130526_g1_i1
c141728_g1_i1	c141178_g4_i2	c165064_g1_i1				c100658_g1_i1			c135847_g1_i2			c130681_g1_i2
c118784_g1_i3	c141239_g3_i1	c165129_g1_i1				c122306_g1_i1			c135882_g1_i2			c133402_g3_i2
c117768_g1_i2	c141254_g3_i1	c166235_g1_i1				c125649_g1_i2			c135887_g1_i4			c48398_g1_i1
c67932_g1_i1	c141262_g2_i6	c166434_g1_i1				c138153_g1_i3			c135902_g1_i2			c139085_g6_i7
c63678_g1_i1	c141266_g1_i1	c166762_g1_i1				c141445_g2_i2			c135907_g1_i5			c134621_g1_i1
c142182_g1_i1	c141275_g1_i1	c168204_g1_i1				c115286_g1_i4			c135963_g1_i1			c137466_g1_i2
c134266_g1_i1	c141275_g1_i6	c168541_g1_i1				c128988_g2_i2			c135963_g1_i2			c141506_g2_i3
c77907_g1_i1	c141293_g1_i4	c168864_g1_i1				c134181_g1_i1			c135963_g1_i6			c111632_g2_i1
c120270_g1_i2	c141297_g3_i1	c169553_g1_i1				c137631_g1_i3			c135963_g1_i8			c136188_g1_i2
c131751_g2_i2	c141297_g4_i4	c169620_g1_i1				c139795_g1_i4			c135982_g1_i2			c136381_g1_i3
c122778_g1_i1	c141305_g1_i2	c169782_g1_i1				c140420_g1_i1			c135982_g1_i5			c136863_g1_i2
c123593_g2_i1	c141307_g8_i1	c170061_g1_i1				c43689_g1_i1			c135985_g2_i3			c139519_g2_i2
c105974_g1_i1	c141313_g2_i1	c170262_g1_i1				c115057_g1_i2			c135985_g2_i6			c140685_g1_i4
c108466_g1_i2	c141320_g2_i3	c170344_g1_i1				c132916_g2_i6			c135990_g1_i1			c141174_g4_i1
c40210_g1_i1	c141320_g4_i1	c170487_g1_i1				c134326_g1_i3			c135990_g1_i4			c143908_g1_i1
c134054_g1_i2	c141336_g1_i1	c170849_g1_i1				c137113_g2_i1			c136061_g3_i2			c155494_g1_i1
c138209_g2_i1	c141336_g4_i1	c171339_g1_i1				c138947_g2_i5			c136061_g3_i3			c139144_g6_i1
c131786_g1_i1	c141343_g1_i4	c171818_g1_i1				c140006_g3_i2			c136097_g3_i2			c27080_g1_i1
c65145_g1_i1	c141348_g1_i3	c171842_g1_i1				c140772_g1_i1			c136104_g1_i3			c107745_g1_i2
c21549_g1_i1	c141348_g1_i4	c171896_g1_i1				c118606_g1_i1			c136115_g3_i3			c140500_g1_i3
c193921_g1_i1	c141353_g4_i2	c172075_g1_i1				c12277_g1_i1			c136118_g1_i2			c183558_g1_i1
c142076_g1_i1	c141361_g2_i1	c172270_g1_i1				c123838_g2_i2			c136145_g1_i7			c129582_g1_i1
c111081_g1_i1	c141361_g2_i2	c17279_g1_i1				c129090_g1_i1			c136147_g1_i1			c116413_g2_i1
c119163_g1_i1	c141373_g1_i1	c172974_g1_i1				c138148_g1_i5			c136177_g1_i1			c133675_g1_i3
c48779_g1_i1	c141398_g1_i1	c173042_g1_i1				c140151_g1_i2			c136194_g1_i1			c134790_g1_i3
c4625_g1_i1	c141401_g1_i11	c173257_g1_i1				c118796_g1_i1			c136194_g1_i3			c140547_g1_i4
c142141_g1_i1	c141467_g2_i4	c173772_g1_i1				c126970_g1_i1			c136196_g1_i1			c59984_g1_i1
c9175_g1_i1	c141512_g2_i1	c173957_g1_i1				c132872_g2_i4			c136196_g2_i1			c138412_g1_i4
c128469_g2_i1	c141512_g2_i2	c174660_g1_i1				c158468_g1_i1			c136198_g1_i13			c139503_g1_i1
c126752_g1_i1	c141515_g2_i2	c174793_g1_i1				c42188_g1_i1			c136198_g1_i9			c115518_g1_i1
c75759_g1_i1	c141525_g1_i1	c177805_g1_i1				c102910_g1_i1			c136202_g1_i1			c126091_g1_i1
c142341_g1_i1	c141542_g1_i1	c178228_g1_i1				c111838_g1_i3			c136218_g1_i1			c130868_g1_i1
c134030_g1_i2	c141557_g2_i2	c178345_g1_i1				c114474_g1_i1			c136222_g1_i5			c139734_g1_i3
c138604_g3_i2	c141573_g1_i6	c178567_g1_i1				c118066_g1_i1			c136222_g1_i6			c140694_g1_i3
c113480_g1_i1	c141573_g2_i1	c181338_g1_i1				c130265_g1_i4			c136228_g1_i2			c141501_g3_i1
c207148_g1_i1	c141600_g1_i1	c181524_g1_i1				c132446_g1_i3			c136228_g1_i4			c116949_g1_i2
c194560_g1_i1	c141610_g1_i1	c181582_g1_i1				c133285_g1_i1			c136266_g1_i1			c125638_g1_i3
c125882_g1_i1	c141610_g3_i3	c182108_g1_i1				c133653_g1_i1			c136266_g1_i2			c125832_g1_i2
c136768_g5_i4	c141634_g2_i1	c182345_g1_i1				c134993_g1_i2			c136266_g1_i3			c128271_g1_i2
c60013_g1_i1	c141638_g1_i2	c182919_g1_i1				c139724_g2_i3			c136304_g1_i3			c134827_g1_i1
c138457_g1_i2	c141638_g1_i3	c183613_g1_i1				c139998_g1_i2			c136317_g1_i2			c135679_g3_i1
c132856_g1_i1	c141638_g1_i5	c184254_g1_i1				c105386_g1_i1			c136317_g1_i3			c137168_g1_i6
c140741_g2_i4	c141681_g1_i2	c184484_g1_i1				c114059_g1_i1			c136319_g1_i2			c138760_g1_i2
c106410_g1_i1	c141681_g1_i4	c185158_g1_i1				c123417_g2_i1			c136319_g1_i7			c140896_g2_i4
c206845_g1_i1	c141831_g1_i1	c185169_g1_i1				c130547_g1_i1			c136345_g1_i1			c126462_g1_i4
c106974_g1_i2	c143052_g1_i1	c186152_g1_i1				c135489_g1_i3			c136345_g1_i2			c123601_g1_i5
c103621_g1_i1	c143871_g1_i1	c186908_g1_i1				c136522_g1_i3			c136345_g1_i5			c134113_g2_i2
c142758_g1_i1	c145049_g1_i1	c187147_g1_i1				c136856_g1_i1			c136345_g1_i7			c136061_g3_i6
c137538_g1_i2	c151097_g1_i1	c187285_g1_i1				c138503_g1_i1			c136347_g1_i1			c137505_g4_i1
c139773_g1_i1	c151182_g1_i1	c187842_g1_i1				c138622_g2_i6			c136366_g1_i2			c141470_g4_i2
c140074_g1_i1	c155883_g1_i1	c188003_g1_i1				c139904_g1_i1			c136373_g1_i2			c137924_g2_i2
c118602_g1_i1	c156643_g1_i1	c188524_g1_i1				c140998_g3_i2			c136425_g1_i2			c139938_g1_i9
c194175_g1_i1	c158202_g1_i1	c188871_g1_i1				c141083_g2_i6			c136437_g1_i3			c140869_g1_i4
c155175_g1_i1	c158592_g1_i1	c189014_g1_i1				c99995_g1_i1			c136443_g2_i3			c136978_g1_i1
c142039_g1_i1	c158648_g1_i1	c189208_g1_i1				c125503_g1_i1			c136456_g1_i1			c141397_g1_i1
c127749_g1_i2	c159018_g1_i1	c1892_g1_i1				c129145_g1_i1			c136466_g1_i1			c141407_g1_i3
c63678_g1_i2	c159123_g1_i1	c189699_g1_i1				c140714_g3_i1			c136533_g2_i2			c2563_g1_i1
c131436_g1_i2	c159299_g1_i1	c190546_g1_i1				c115014_g1_i3			c136555_g1_i3			c117077_g1_i1
c77973_g1_i1	c159371_g1_i1	c191115_g1_i1				c131703_g1_i3			c136602_g1_i1			c119109_g1_i1
c76845_g1_i1	c160322_g1_i1	c19348_g1_i1				c134179_g1_i1			c136603_g2_i1			c133316_g2_i2
c122201_g1_i2	c160620_g1_i1	c1940_g1_i1				c137041_g2_i3			c136612_g1_i14			c139815_g2_i1
c112389_g1_i1	c162412_g1_i1	c194221_g1_i1				c139270_g2_i3			c136612_g1_i6			c140731_g1_i2
c118465_g1_i1	c168040_g1_i1	c194442_g1_i1				c140166_g1_i6			c136621_g2_i2			c128764_g2_i2
c112451_g1_i1	c169234_g1_i1	c194476_g1_i1				c141124_g1_i2			c136639_g2_i1			c137269_g2_i3
c135846_g1_i3	c170219_g1_i1	c194534_g1_i1				c66191_g1_i1			c136648_g1_i3			c125081_g1_i3
c21583_g1_i1	c1712_g1_i1	c194925_g1_i1				c75820_g1_i1			c136661_g1_i1			c133719_g1_i5
c108611_g1_i1	c172621_g1_i1	c195096_g1_i1							c136663_g2_i1			c128108_g1_i2
c138340_g9_i1	c172638_g1_i1	c195276_g1_i1							c136685_g1_i5			c137072_g1_i1
c77212_g1_i1	c172850_g1_i1	c196857_g1_i1							c136693_g2_i2			c33555_g1_i1
c126236_g1_i1	c173329_g1_i1	c196962_g1_i1							c136697_g1_i4			c124715_g1_i3
c134030_g2_i2	c174895_g1_i1	c197132_g1_i1							c136719_g1_i1			c126801_g1_i2
c131052_g1_i2	c175104_g1_i1	c197541_g1_i1							c136732_g4_i2			c139965_g1_i3
c58090_g1_i1	c178594_g1_i1	c198560_g1_i1							c136732_g4_i3			c22251_g2_i1
c90273_g1_i1	c181358_g1_i1	c198802_g1_i1							c136741_g1_i5			c105167_g1_i1
c136064_g1_i1	c181561_g1_i1	c198882_g1_i1							c136757_g1_i4			c133787_g1_i4
c135993_g1_i2	c181682_g1_i1	c199042_g1_i1							c136760_g2_i1			c135646_g1_i4
c172405_g1_i1	c181835_g1_i1	c199542_g1_i1							c136762_g1_i2			c135792_g4_i3
c138457_g1_i1	c182314_g1_i1	c199554_g1_i1							c136764_g1_i1			c137899_g1_i4
c137964_g3_i2	c182979_g1_i1	c19997_g1_i1							c136774_g1_i1			c200013_g1_i1
c138249_g1_i3	c183030_g1_i1	c200190_g1_i1							c136800_g2_i3			c74585_g1_i1
c114824_g1_i1	c18335_g1_i1	c200367_g1_i1							c136811_g1_i1			c138263_g1_i2
c134397_g1_i1	c183652_g1_i1	c201192_g1_i1							c136814_g1_i1			c140966_g1_i6
c115957_g2_i1	c184142_g1_i1	c202205_g1_i1							c136814_g1_i2			c46419_g1_i1
c197614_g1_i1	c184152_g1_i1	c202242_g1_i1							c136836_g1_i2			c131801_g1_i1
c106189_g1_i1	c185606_g1_i1	c203193_g1_i1							c136836_g1_i3			c133971_g2_i5
c25754_g1_i1	c185941_g1_i1	c203399_g1_i1							c136836_g1_i4			c137269_g2_i2
c124202_g2_i1	c187444_g1_i1	c203440_g1_i1							c136836_g1_i6			c140953_g7_i1
c126752_g1_i2	c187887_g1_i1	c20348_g1_i1							c136862_g1_i2			c141052_g2_i12
c130502_g3_i1	c193_g1_i1	c204115_g1_i1							c136899_g2_i1			c130230_g1_i1
c100379_g1_i2	c194348_g1_i1	c204527_g1_i1							c136912_g2_i8			c131934_g1_i4
c123751_g2_i1	c194586_g1_i1	c20462_g1_i1							c136912_g2_i9			c137657_g2_i2
c117455_g2_i1	c194833_g1_i1	c20581_g1_i1							c136912_g6_i2			c137209_g1_i3
c134091_g1_i1	c195025_g1_i1	c206916_g1_i1							c136912_g6_i3			c138340_g3_i5
c107039_g1_i1	c195729_g1_i1	c207130_g1_i1							c136912_g6_i4			c140853_g2_i1
c139147_g2_i2	c197251_g1_i1	c207462_g1_i1							c136944_g1_i3			c133708_g2_i1
c138071_g1_i3	c198367_g1_i1	c207790_g1_i1							c136950_g1_i3			c139949_g1_i5
c142021_g1_i1	c198591_g1_i1	c207849_g1_i1							c136950_g1_i4			c140069_g2_i4
c139648_g2_i2	c198796_g1_i1	c208167_g1_i1							c136979_g1_i4			c140119_g1_i4
c85500_g1_i1	c199102_g1_i1	c208747_g1_i1							c137013_g1_i6			c128415_g1_i1
c141829_g1_i1	c199242_g1_i1	c208833_g1_i1							c137015_g1_i2			c134076_g2_i1
c108531_g1_i1	c199607_g1_i1	c209791_g1_i1							c137035_g2_i2			c137418_g6_i2
c141054_g7_i1	c201142_g1_i1	c21046_g1_i1							c137035_g4_i1			c197455_g1_i1
c140264_g1_i2	c204951_g1_i1	c210482_g1_i1							c137039_g1_i1			c128188_g1_i1
c125433_g1_i2	c204983_g1_i1	c211247_g1_i1							c137043_g1_i3			c132742_g1_i2
c138403_g4_i1	c2059_g1_i1	c211744_g1_i1							c137043_g1_i4			c139842_g2_i3
c135800_g2_i4	c20645_g1_i1	c21239_g1_i1							c137043_g2_i1			c133569_g3_i5
c102009_g1_i1	c20667_g1_i2	c212518_g1_i1							c137050_g3_i1			c137902_g1_i1
c127528_g1_i1	c206914_g1_i1	c212726_g1_i1							c137054_g1_i1			c75450_g1_i1
c133839_g1_i1	c20867_g1_i1	c21297_g1_i1							c137064_g1_i2			c158244_g1_i1
c130607_g1_i1	c208944_g1_i1	c212990_g1_i1							c137064_g1_i4			c132709_g1_i3
c118722_g1_i1	c208957_g1_i1	c213077_g1_i1							c137070_g1_i1			c140207_g1_i1
c45955_g1_i1	c209115_g1_i1	c21344_g1_i1							c137070_g1_i2			c126971_g1_i3
c127827_g1_i2	c210091_g1_i1	c213592_g1_i1							c137080_g1_i1			c128041_g2_i1
c132913_g1_i1	c210176_g1_i1	c214021_g1_i1							c137082_g1_i4			c136777_g1_i1
c103110_g1_i1	c210630_g1_i1	c214698_g1_i1							c137093_g1_i3			c138167_g1_i3
c138634_g1_i2	c211081_g1_i1	c214854_g1_i1							c137108_g1_i4			c139741_g3_i1
c129716_g1_i1	c213013_g1_i1	c215656_g1_i1							c137108_g1_i5			c139835_g1_i2
c137326_g1_i2	c21311_g1_i1	c21570_g1_i2							c137112_g1_i1			c140119_g1_i1
c207182_g1_i1	c2137_g2_i1	c215880_g1_i1							c137124_g4_i6			c138621_g1_i9
c130649_g2_i1	c213879_g1_i1	c216024_g1_i1							c137124_g4_i8			c134301_g1_i1
c207272_g1_i1	c215496_g1_i1	c216679_g1_i1							c137155_g1_i2			c140551_g1_i11
c139783_g3_i1	c217342_g1_i1	c217580_g1_i1							c137155_g1_i3			c141210_g1_i3
c106853_g3_i1	c23219_g1_i1	c22024_g1_i1							c137156_g1_i7			c68125_g1_i1
c207617_g1_i1	c23390_g1_i1	c2259_g1_i1							c137185_g1_i1			c128486_g1_i2
c116287_g1_i1	c23528_g1_i1	c22917_g1_i1							c137185_g1_i2			c134171_g1_i2
c141304_g3_i1	c23528_g1_i2	c23032_g1_i1							c137220_g2_i1			c140653_g3_i3
c135626_g2_i1	c25209_g1_i1	c23439_g1_i1							c137223_g3_i1			c204973_g1_i1
c140437_g2_i2	c25245_g1_i1	c23439_g1_i2							c137239_g3_i5			c94902_g1_i1
c141291_g1_i7	c25275_g1_i1	c23974_g1_i1							c137246_g1_i2			c125538_g1_i1
c118570_g1_i1	c26075_g1_i1	c24007_g1_i1							c137255_g2_i2			c137136_g2_i1
c21526_g1_i1	c29119_g1_i1	c24144_g1_i1							c137265_g1_i1			c138767_g1_i3
c102872_g2_i1	c29823_g1_i1	c2416_g1_i1							c137265_g1_i2			c124715_g1_i1
c136181_g1_i1	c35391_g1_i1	c24232_g1_i1							c137267_g1_i1			c139919_g2_i4
c118426_g1_i1	c36755_g1_i1	c24617_g1_i1							c137283_g1_i1			c140330_g2_i1
c90568_g1_i1	c38239_g1_i1	c25812_g1_i1							c137285_g1_i2			c121980_g1_i2
c130726_g1_i2	c38731_g1_i1	c25974_g1_i1							c137299_g1_i7			c127905_g2_i1
c118123_g1_i1	c39709_g1_i1	c28221_g1_i2							c137305_g2_i2			c138346_g1_i5
c139880_g1_i1	c39894_g1_i1	c28429_g1_i1							c137317_g3_i2			c139266_g1_i4
c94400_g1_i1	c40085_g1_i1	c30134_g1_i1							c137345_g1_i1			c128061_g2_i1
c108650_g1_i1	c40085_g1_i2	c3038_g1_i1							c137345_g1_i2			c130617_g1_i4
c136616_g1_i1	c4249_g1_i2	c31420_g1_i1							c137345_g1_i3			c133462_g1_i2
c139147_g2_i1	c42735_g1_i1	c32833_g1_i1							c137350_g2_i4			c133604_g1_i2
c139578_g1_i2	c42861_g1_i1	c34326_g1_i1							c137350_g2_i5			c139838_g1_i3
c132329_g1_i2	c43357_g1_i1	c34905_g1_i1							c137354_g2_i1			c139979_g4_i1
c132824_g1_i1	c43488_g1_i1	c35086_g1_i1							c137355_g3_i2			c118205_g1_i1
c129176_g1_i1	c44126_g2_i1	c3747_g1_i1							c137424_g1_i1			c127550_g1_i3
c17846_g1_i1	c44296_g2_i1	c38890_g1_i1							c137424_g1_i4			c130755_g1_i1
c113647_g3_i1	c44648_g1_i1	c40242_g1_i1							c137424_g1_i5			c133102_g1_i2
c181303_g1_i1	c46799_g1_i1	c40603_g1_i1							c137452_g2_i4			c139605_g7_i3
c111427_g1_i1	c47425_g1_i1	c41379_g1_i1							c137454_g1_i5			c141141_g1_i2
c123776_g1_i1	c48118_g1_i1	c4152_g1_i1							c137465_g1_i6			c141219_g1_i10
c157356_g1_i1	c48261_g1_i1	c41603_g1_i1							c137465_g1_i9			c106444_g1_i2
c126914_g1_i1	c48468_g1_i1	c42225_g1_i1							c137475_g1_i1			c125744_g2_i2
c124315_g2_i1	c48599_g1_i1	c43299_g1_i1							c137479_g1_i5			c135792_g4_i2
c107003_g1_i1	c49660_g1_i1	c45034_g1_i1							c137479_g1_i7			c139453_g3_i2
c131243_g2_i1	c5027_g1_i1	c45233_g1_i1							c137487_g1_i1			c116150_g2_i2
c119344_g1_i1	c51262_g1_i1	c4534_g1_i1							c137508_g1_i1			c136643_g3_i2
c131957_g1_i1	c52554_g1_i1	c46122_g1_i1							c137509_g1_i3			c139949_g1_i4
c133432_g1_i1	c53749_g1_i2	c47603_g1_i2							c137515_g1_i5			c141267_g3_i5
c77535_g1_i1	c54046_g2_i1	c48127_g1_i1							c137519_g4_i1			c126480_g1_i4
c162819_g1_i1	c56037_g1_i1	c48127_g2_i1							c137524_g1_i1			c1467_g1_i1
c139219_g1_i4	c56234_g1_i1	c48967_g1_i1							c137562_g1_i4			c126462_g1_i2
c139496_g2_i1	c56918_g1_i1	c49099_g1_i1							c137562_g1_i7			c127907_g1_i2
c109102_g1_i1	c57644_g1_i1	c49713_g1_i1							c137568_g1_i2			c160706_g1_i1
c134145_g1_i1	c60407_g1_i1	c49890_g1_i1							c137595_g2_i1			c89748_g1_i1
c132402_g1_i1	c60652_g1_i1	c50092_g1_i1							c137597_g1_i3			c124562_g1_i1
c130270_g1_i2	c60652_g1_i2	c5081_g1_i1							c137597_g1_i4			c106284_g1_i1
c126751_g2_i3	c61230_g1_i1	c51069_g1_i1							c137609_g3_i8			c118865_g2_i1
c889_g1_i1	c66367_g1_i1	c51204_g1_i1							c137614_g1_i5			c125239_g1_i2
c141747_g1_i1	c66614_g1_i1	c51621_g1_i1							c137615_g1_i4			c128063_g1_i2
c20016_g1_i1	c67126_g1_i1	c51684_g1_i1							c137647_g1_i2			c126009_g1_i2
c119114_g2_i1	c6791_g1_i2	c51767_g1_i1							c137651_g1_i1			c132032_g1_i1
c140668_g1_i3	c68871_g1_i1	c52248_g1_i1							c137652_g1_i1			c136992_g2_i1
c118924_g1_i1	c69316_g2_i1	c52372_g1_i1							c137662_g1_i3			c138264_g1_i3
c194079_g1_i1	c69765_g1_i1	c52854_g1_i1							c137667_g1_i1			c127278_g2_i1
c141781_g1_i1	c69914_g1_i1	c53229_g1_i1							c137684_g1_i1			c111845_g1_i1
c207470_g1_i1	c70252_g1_i1	c53358_g1_i1							c137686_g1_i2			c132539_g2_i2
c72253_g1_i1	c71071_g1_i1	c53914_g1_i1							c137702_g1_i2			c135337_g1_i3
c141029_g1_i1	c71112_g1_i1	c54036_g1_i2							c137704_g1_i1			c201646_g1_i1
c127548_g1_i1	c71351_g1_i1	c54070_g1_i2							c137704_g1_i2			c122514_g1_i1
c122753_g1_i1	c71513_g2_i1	c54143_g1_i1							c137706_g1_i1			c139590_g1_i1
c139774_g4_i1	c73544_g1_i1	c54431_g1_i1							c137710_g2_i3			c140507_g1_i4
c118377_g1_i1	c7382_g1_i1	c5445_g1_i1							c137710_g2_i4			c136225_g5_i1
c167800_g1_i1	c73840_g1_i2	c55764_g1_i1							c137719_g4_i2			c139255_g1_i1
c24455_g1_i1	c73851_g1_i1	c56079_g1_i1							c137739_g2_i1			c139409_g1_i1
c168052_g1_i1	c74837_g1_i1	c56368_g1_i1							c137746_g1_i3			c140429_g1_i2
c137984_g1_i1	c75006_g1_i1	c56382_g1_i1							c137748_g1_i1			c141032_g1_i2
c115219_g1_i1	c75207_g1_i1	c56785_g1_i1							c137766_g4_i1			c141470_g4_i1
c137971_g1_i1	c75313_g1_i1	c57122_g1_i1							c137768_g1_i1			c116174_g1_i1
c126385_g1_i1	c76218_g1_i1	c58049_g1_i2							c137781_g3_i1			c133217_g1_i2
c137973_g1_i3	c76459_g1_i1	c58805_g1_i1							c137789_g1_i1			c135569_g2_i1
c140585_g1_i1	c76587_g1_i1	c5962_g1_i1							c137793_g2_i1			c136840_g1_i2
c134353_g1_i2	c76851_g1_i1	c60729_g1_i1							c137808_g1_i4			c136867_g3_i1
c24299_g1_i1	c77284_g1_i2	c6133_g1_i1							c137823_g1_i1			c141460_g1_i2
c141018_g2_i1	c78472_g1_i1	c62170_g1_i1							c137823_g1_i3			c141689_g2_i2
c131223_g1_i1	c78800_g1_i1	c63643_g1_i1							c137825_g1_i1			c131279_g1_i1
c870_g1_i1	c79079_g1_i1	c63653_g1_i1							c137825_g1_i4			c139042_g1_i3
c120624_g1_i2	c79459_g1_i1	c64719_g1_i1							c137825_g1_i6			c139949_g1_i3
c127984_g1_i1	c79673_g1_i1	c66988_g1_i1							c137839_g1_i4			c202130_g1_i1
c139773_g1_i2	c80791_g1_i1	c67328_g1_i1							c137867_g1_i1			c94124_g1_i1
c130819_g1_i1	c81050_g1_i1	c68385_g1_i1							c137867_g1_i2			c137012_g1_i1
c96643_g2_i1	c82691_g1_i1	c6852_g1_i1							c137867_g1_i4			c139146_g2_i1
c21139_g1_i1	c83085_g1_i1	c69401_g1_i1							c137899_g1_i2			c108662_g1_i2
c11206_g1_i1	c83273_g1_i1	c69969_g1_i1							c137899_g1_i5			c128766_g1_i1
c127528_g1_i2	c83338_g1_i2	c70149_g2_i1							c137903_g3_i1			c131799_g1_i1
c102579_g1_i1	c84611_g1_i1	c701_g1_i1							c137903_g4_i2			c132341_g2_i1
c139843_g4_i1	c85141_g1_i2	c70986_g1_i1							c137903_g5_i1			c106587_g1_i1
c120328_g1_i1	c87339_g1_i1	c71531_g1_i1							c137911_g3_i1			c121168_g1_i1
c50002_g1_i1	c87889_g1_i1	c71654_g1_i1							c137915_g2_i1			c133828_g1_i1
c72908_g1_i1	c88221_g1_i1	c71844_g1_i2							c137932_g1_i2			c138167_g1_i2
c135720_g1_i2	c88254_g1_i2	c73004_g1_i2							c137939_g1_i2			c116954_g1_i1
c125359_g1_i1	c89267_g1_i1	c74298_g1_i1							c137945_g2_i2			c131128_g1_i1
c116240_g1_i1	c89483_g1_i1	c74352_g1_i1							c137966_g1_i3			c135663_g1_i1
c132140_g2_i3	c900_g1_i1	c74579_g1_i1							c137968_g1_i3			c132155_g1_i3
c124770_g1_i1	c9021_g1_i1	c75416_g1_i1							c137984_g2_i4			c133402_g3_i4
c130325_g1_i1	c90405_g1_i1	c75746_g1_i1							c137988_g1_i1			c134603_g1_i3
c130815_g1_i3	c90405_g1_i2	c76143_g1_i2							c137992_g1_i1			c141463_g1_i5
c130583_g1_i1	c90841_g1_i1	c76165_g1_i1							c138031_g1_i2			c139801_g1_i1
c138757_g3_i2	c91300_g1_i1	c76239_g1_i1							c138036_g1_i10			c115126_g1_i2
c207284_g1_i1	c92076_g1_i1	c76925_g1_i1							c138036_g1_i12			c133025_g2_i1
c126687_g1_i2	c92190_g1_i1	c76948_g1_i1							c138040_g3_i1			c103500_g1_i1
c116588_g2_i1	c92697_g1_i1	c77176_g1_i1							c138052_g2_i3			c110299_g1_i2
c130941_g1_i1	c92802_g1_i1	c78015_g1_i1							c138052_g2_i5			c111630_g1_i1
c67694_g1_i1	c92903_g1_i1	c78585_g1_i1							c138054_g4_i2			c138413_g3_i6
c125436_g1_i1	c93186_g1_i1	c78912_g1_i1							c138072_g1_i4			c140494_g2_i1
c126631_g2_i1	c93876_g1_i1	c79917_g1_i1							c138098_g1_i1			c140507_g1_i2
c133103_g3_i2	c93982_g1_i1	c80487_g1_i1							c138124_g2_i3			c128826_g1_i2
c167952_g1_i1	c94061_g1_i1	c80855_g1_i1							c138189_g1_i2			c134246_g4_i2
c125790_g1_i3	c94071_g1_i1	c81316_g1_i1							c138189_g1_i4			c139265_g1_i4
c54377_g1_i1	c94289_g1_i1	c82577_g1_i1							c138191_g1_i1			c139655_g3_i4
c180987_g1_i1	c94462_g1_i1	c82707_g1_i1							c138200_g1_i2			c140551_g1_i10
c138554_g5_i1	c94463_g1_i1	c82783_g1_i1							c138200_g1_i4			c117703_g2_i1
c84382_g1_i1	c94872_g1_i1	c83488_g1_i1							c138203_g1_i2			c126645_g1_i2
c135955_g3_i1	c95313_g1_i1	c84165_g1_i1							c138203_g1_i3			c131976_g1_i1
c118531_g1_i1	c95368_g1_i1	c84243_g1_i1							c138206_g1_i5			c139949_g1_i1
c168283_g1_i1	c95810_g1_i1	c86075_g1_i1							c138212_g1_i1			c140119_g1_i3
c136768_g5_i5	c96778_g1_i1	c86113_g1_i1							c138212_g1_i2			c164212_g1_i1
c119089_g1_i1	c96799_g1_i1	c86539_g1_i1							c138212_g1_i4			c125032_g1_i1
c136618_g1_i4	c96991_g1_i1	c87137_g1_i1							c138216_g3_i1			c133608_g1_i1
c106109_g1_i1	c97005_g2_i1	c87154_g1_i1							c138222_g1_i1			c88639_g1_i1
c137040_g1_i3	c9717_g1_i1	c87500_g1_i1							c138238_g1_i11			c133141_g1_i1
c131609_g2_i1	c97329_g1_i1	c87644_g1_i1							c138238_g1_i14			c135195_g1_i1
c116783_g1_i1	c97345_g1_i1	c87650_g1_i1							c138238_g1_i3			c136859_g1_i2
c139574_g1_i1	c97357_g1_i1	c87813_g1_i2							c138239_g1_i14			c137011_g1_i3
c130841_g2_i1	c97860_g1_i1	c8788_g1_i1							c138239_g1_i3			c126529_g1_i3
c207793_g1_i1	c97861_g1_i1	c88251_g2_i1							c138242_g1_i1			c131138_g1_i1
c39048_g1_i1	c97881_g1_i1	c88336_g1_i1							c138242_g1_i3			c135538_g3_i3
c134611_g2_i1	c98020_g2_i1	c88701_g1_i2							c138242_g1_i4			c116057_g1_i1
c135455_g1_i1	c9808_g1_i1	c88746_g1_i1							c138264_g1_i2			c125135_g1_i2
c136843_g1_i1	c98750_g1_i1	c89252_g1_i1							c138265_g4_i1			c133578_g2_i1
c103538_g1_i1	c98769_g1_i1	c89341_g1_i1							c138265_g4_i2			c137327_g1_i1
c106450_g1_i1	c98869_g1_i1	c89497_g1_i1							c138265_g4_i3			c109387_g1_i1
c132733_g1_i1	c98963_g1_i1	c89702_g1_i1							c138265_g4_i4			c122783_g1_i1
c133897_g2_i1	c99002_g1_i1	c89833_g1_i1							c138265_g4_i6			c128079_g1_i3
c141357_g4_i1	c99580_g1_i1	c90041_g1_i1							c138266_g1_i3			c132618_g1_i1
c21674_g1_i1	c99722_g1_i1	c91063_g1_i1							c138289_g1_i2			c133675_g1_i8
c106085_g1_i1		c91085_g1_i1							c138291_g1_i2			c134645_g1_i4
c133039_g1_i1		c91324_g1_i1							c138291_g1_i6			c140719_g3_i4
c135757_g1_i2		c91664_g1_i1							c138291_g1_i8			c149066_g1_i1
c108738_g1_i1		c92244_g1_i1							c138313_g1_i1			c123533_g1_i3
c122720_g1_i1		c92551_g1_i1							c138317_g1_i4			c124229_g1_i4
c81586_g1_i1		c92601_g1_i1							c138318_g2_i2			c129857_g1_i5
c139924_g3_i1		c92694_g1_i1							c138325_g2_i3			c133787_g1_i1
c127158_g1_i2		c92997_g1_i1							c138325_g2_i4			c140243_g1_i1
c110191_g1_i2		c9313_g1_i1							c138340_g3_i2			c137363_g1_i1
c129695_g2_i1		c93183_g1_i2							c138342_g1_i1			c138640_g1_i1
c136305_g3_i1		c93229_g1_i1							c138369_g1_i6			c140653_g3_i5
c138813_g1_i1		c93869_g1_i1							c138376_g1_i1			c131349_g3_i1
c138714_g1_i1		c93959_g1_i1							c138397_g1_i2			c140119_g1_i5
c92469_g1_i1		c94119_g1_i1							c138397_g1_i3			c211658_g1_i1
c127608_g2_i1		c94126_g1_i1							c138402_g1_i2			c104262_g1_i1
c130786_g1_i1		c94158_g1_i1							c138406_g1_i2			c133675_g1_i2
c133392_g1_i1		c94456_g1_i1							c138411_g1_i3			c138380_g1_i1
c108041_g1_i1		c94732_g1_i1							c138424_g1_i1			c139115_g1_i1
c131223_g1_i2		c95374_g1_i1							c138424_g1_i6			c140551_g1_i9
c141291_g1_i11		c95410_g1_i1							c138424_g1_i8			c141077_g4_i1
c126751_g2_i1		c95723_g1_i1							c138424_g1_i9			c93830_g2_i1
c1847_g1_i1		c96161_g1_i1							c138433_g2_i2			c118420_g1_i1
c141871_g1_i1		c96201_g1_i2							c138439_g2_i2			c129191_g1_i3
c132588_g1_i2		c96201_g1_i3							c138473_g3_i4			c139919_g1_i2
c132840_g1_i1		c96331_g1_i2							c138481_g3_i4			c140507_g1_i5
c127835_g1_i1		c96356_g1_i1							c138484_g2_i1			c53248_g1_i2
c135574_g4_i1		c96757_g1_i1							c138484_g2_i2			c126303_g1_i1
c120251_g1_i1		c97075_g1_i1							c138487_g1_i1			c135295_g1_i2
c129150_g1_i2		c97158_g1_i1							c138487_g1_i3			c139530_g1_i4
c93158_g1_i1		c97397_g2_i1							c138498_g1_i1			c155560_g1_i1
c126884_g1_i1		c97664_g1_i1							c138516_g1_i3			c128079_g1_i1
c137140_g1_i4		c97665_g1_i2							c138523_g2_i1			c132158_g3_i1
c92636_g2_i1		c97747_g2_i1							c138524_g1_i1			c130290_g2_i3
c133825_g1_i1		c97760_g1_i1							c138524_g1_i2			c132897_g1_i2
c49178_g1_i1		c97825_g1_i1							c138524_g1_i3			c109387_g1_i2
c132320_g4_i1		c9791_g1_i1							c138525_g1_i1			c115882_g1_i1
c154775_g1_i1		c98260_g1_i1							c138547_g1_i2			c136315_g1_i1
c129727_g1_i1		c9841_g1_i1							c138564_g1_i1			c136843_g2_i1
c27681_g1_i1		c98585_g1_i1							c138564_g1_i3			c140270_g1_i1
c105769_g1_i1		c98625_g1_i1							c138564_g1_i4			c195297_g1_i1
c130902_g1_i1		c98661_g1_i1							c138568_g1_i1			c136384_g1_i3
c119298_g1_i1		c98767_g1_i1							c138574_g2_i2			c114060_g2_i1
c74991_g1_i1		c98782_g1_i1							c138577_g1_i3			c123533_g1_i2
c118980_g1_i2		c99330_g1_i1							c138582_g1_i5			c139885_g1_i12
c94875_g1_i1		c99356_g1_i1							c138594_g1_i2			c139969_g1_i2
c167970_g1_i1		c99417_g1_i1							c138607_g1_i3			c129434_g1_i1
c113778_g1_i1		c99483_g1_i1							c138632_g1_i3			c138167_g1_i4
c134160_g1_i3		c99679_g1_i1							c138632_g1_i4			c74749_g1_i1
c129058_g1_i3		c99717_g2_i1							c138644_g1_i3			c130896_g1_i2
c122958_g2_i1		c99856_g1_i2							c138654_g1_i4			c133675_g1_i9
c138298_g3_i3									c138663_g1_i3			c138718_g5_i1
c155409_g1_i1									c138663_g1_i4			c139604_g2_i2
c132548_g2_i1									c138663_g1_i7			c141153_g2_i1
c206891_g1_i1									c138684_g1_i3			c121260_g3_i1
c127048_g2_i1									c138684_g1_i6			c128432_g1_i1
c118165_g1_i2									c138684_g1_i8			c131851_g1_i2
c195448_g1_i1									c138688_g1_i2			c134603_g1_i1
c132931_g6_i2									c138691_g1_i1			c141660_g1_i4
c141740_g1_i1									c138691_g1_i2			c130624_g2_i4
c130996_g1_i1									c138691_g1_i4			c134132_g3_i2
c141812_g1_i1									c138691_g1_i5			c136381_g1_i1
c93597_g1_i1									c138691_g2_i1			c139627_g1_i1
c117796_g1_i1									c138691_g2_i2			c115495_g1_i1
c133270_g1_i3									c138696_g1_i1			c116787_g1_i1
c133733_g2_i3									c138715_g1_i5			c137465_g1_i8
c140668_g1_i1									c138715_g1_i7			c139919_g1_i1
c103092_g1_i1									c138715_g1_i8			c20018_g1_i1
c142225_g1_i1									c138718_g3_i1			c132776_g2_i1
c49385_g1_i2									c138718_g3_i2			c22251_g1_i1
c129532_g1_i1									c138718_g3_i3			c130615_g2_i4
c119372_g1_i2									c138718_g3_i4			c137481_g1_i5
c119092_g1_i1									c138719_g1_i1			c138714_g3_i5
c114625_g1_i1									c138722_g3_i1			c101741_g1_i1
c132818_g3_i1									c138738_g1_i2			c130647_g2_i1
c132886_g1_i1									c138738_g1_i7			c133708_g3_i2
c134384_g1_i2									c138759_g3_i3			c140182_g2_i1
c134767_g1_i4									c138759_g3_i4			c130868_g1_i6
c123684_g1_i1									c138760_g1_i3			c132976_g1_i2
c132723_g1_i2									c138760_g1_i4			c139658_g2_i1
c98926_g1_i1									c138779_g3_i2			c124668_g1_i1
c139886_g1_i1									c138779_g3_i8			c130937_g1_i4
c49644_g1_i1									c138779_g3_i9			c137719_g4_i1
c115352_g1_i2									c138804_g2_i1			c124530_g1_i1
c125071_g1_i2									c138807_g1_i1			c139066_g3_i1
c102327_g1_i1									c138810_g1_i3			c125742_g1_i1
c133328_g2_i1									c138810_g1_i5			c115040_g1_i1
c140652_g6_i1									c138814_g1_i2			c138265_g6_i2
c133045_g1_i2									c138833_g1_i1			c138784_g1_i2
c207349_g1_i1									c138833_g1_i3			c141054_g5_i6
c139962_g1_i1									c138841_g1_i1			c125098_g1_i1
c135712_g1_i2									c138846_g1_i3			c138722_g3_i2
c133520_g1_i1									c138847_g1_i2			c140366_g1_i3
c134423_g1_i1									c138851_g3_i1			c71593_g1_i1
c137930_g1_i4									c138851_g3_i2			c134316_g1_i5
c116586_g1_i2									c138862_g1_i1			c137650_g1_i5
c89422_g1_i1									c138897_g2_i1			c140117_g1_i2
c141357_g4_i3									c138898_g1_i3			c126091_g1_i2
c142309_g1_i1									c138909_g2_i2			c127689_g2_i2
c82769_g1_i1									c138910_g1_i1			c139058_g1_i3
c1756_g1_i1									c138910_g1_i3			c141223_g1_i3
c106009_g1_i1									c138912_g1_i1			c128753_g1_i1
c118417_g1_i1									c138912_g1_i2			c115205_g1_i3
c92271_g1_i2									c138912_g1_i3			c138424_g1_i5
c115245_g1_i2									c138913_g1_i7			c138688_g1_i1
c106576_g1_i2									c138934_g1_i1			c92325_g1_i1
c128779_g1_i2									c138948_g2_i2			c128907_g1_i3
c180859_g1_i1									c138951_g2_i1			c136651_g1_i4
c183747_g1_i1									c138951_g2_i3			c137634_g1_i2
c93748_g1_i1									c138974_g1_i3			c139255_g1_i2
c180970_g1_i1									c138976_g1_i1			c117792_g1_i1
c141905_g1_i1									c138986_g1_i2			c136595_g1_i3
c137556_g2_i1									c138996_g1_i3			c140469_g1_i6
c126963_g4_i2									c139013_g6_i1			c17362_g1_i2
c193885_g1_i1									c139016_g1_i1			c182033_g1_i1
c134038_g5_i4									c139016_g1_i2			c112346_g1_i1
c142291_g1_i1									c139016_g1_i3			c113233_g1_i2
c138446_g1_i2									c139032_g1_i1			c132393_g1_i2
c128103_g1_i1									c139032_g1_i5			c137898_g1_i3
c133623_g1_i1									c139061_g1_i2			c139503_g1_i10
c122626_g1_i1									c139062_g1_i1			c123489_g1_i2
c139591_g1_i2									c139064_g1_i1			c129015_g2_i1
c94635_g1_i3									c139064_g1_i2			c137842_g1_i2
c131751_g2_i1									c139083_g1_i1			c138779_g2_i1
c154962_g1_i1									c139083_g1_i2			c138831_g1_i1
c123849_g1_i1									c139086_g2_i6			c140635_g1_i3
c181011_g1_i1									c139086_g2_i7			c109930_g1_i1
c65189_g1_i1									c139086_g2_i8			c131775_g1_i1
c132787_g1_i1									c139093_g1_i7			c135646_g1_i5
c139670_g2_i1									c139105_g2_i2			c136756_g2_i4
c128889_g2_i2									c139107_g1_i1			c106738_g1_i2
c150596_g1_i1									c139129_g1_i5			c127628_g2_i2
c135503_g1_i1									c139138_g1_i1			c128811_g1_i7
c104733_g1_i1									c139138_g1_i2			c132649_g1_i1
c19740_g1_i1									c139140_g2_i1			c136948_g1_i2
c108348_g1_i1									c139140_g2_i2			c139897_g1_i1
c128103_g3_i1									c139144_g2_i1			c105951_g2_i1
c77404_g1_i2									c139147_g3_i1			c117989_g2_i1
c208391_g1_i1									c139147_g3_i2			c124756_g1_i4
c133326_g2_i1									c139148_g1_i1			c125709_g1_i1
c129597_g1_i1									c139148_g1_i2			c127524_g1_i1
c128065_g1_i1									c139153_g1_i1			c130947_g1_i1
c137778_g1_i1									c139162_g3_i1			c135244_g1_i3
c135955_g2_i1									c139165_g1_i13			c136504_g2_i4
c113081_g1_i1									c139168_g1_i1			c139267_g1_i3
c122993_g1_i1									c139176_g3_i1			c141219_g1_i6
c137964_g3_i1									c139179_g1_i1			c109762_g1_i2
c129422_g1_i1									c139179_g1_i3			c127898_g1_i2
c131507_g1_i2									c139179_g1_i4			c35502_g1_i1
c30867_g1_i1									c139181_g1_i1			c63062_g2_i1
c131191_g1_i1									c139188_g2_i5			c131419_g1_i4
c167874_g1_i1									c139201_g1_i13			c132776_g2_i4
c131373_g1_i1									c139201_g1_i14			c136325_g1_i1
c111577_g1_i1									c139201_g1_i6			c98902_g2_i1
c72013_g1_i1									c139215_g2_i1			c124444_g1_i1
c154921_g1_i1									c139215_g2_i2			c133042_g2_i5
c114839_g1_i1									c139215_g2_i4			c135919_g1_i1
c193996_g1_i1									c139215_g2_i7			c135946_g1_i2
c182209_g1_i1									c139222_g2_i2			c139274_g1_i3
c210421_g1_i1									c139227_g1_i3			c46985_g1_i1
c129739_g1_i3									c139236_g1_i1			c114552_g1_i1
c66676_g1_i1									c139237_g1_i4			c120958_g1_i1
c108050_g1_i2									c139250_g1_i1			c123533_g1_i4
c181941_g1_i1									c139253_g2_i3			c128764_g2_i1
c77404_g1_i1									c139253_g2_i8			c139064_g1_i3
c135712_g1_i1									c139254_g1_i1			c130248_g1_i2
c140072_g6_i2									c139254_g1_i2			c128033_g1_i4
c101627_g1_i1									c139254_g1_i4			c132755_g1_i3
c135503_g2_i1									c139265_g1_i2			c133217_g1_i1
c132682_g1_i1									c139265_g1_i5			c135287_g1_i3
c130116_g3_i2									c139266_g1_i3			c140563_g1_i2
c123510_g1_i2									c139266_g1_i6			c140789_g2_i4
c207480_g1_i1									c139273_g1_i2			c93714_g1_i1
c129520_g1_i1									c139274_g1_i2			c132410_g2_i1
c21228_g1_i1									c139280_g4_i3			c136863_g1_i1
c137092_g3_i2									c139280_g6_i1			c138833_g1_i2
c123252_g2_i1									c139282_g8_i1			c138944_g2_i1
c37973_g1_i1									c139282_g8_i2			c113646_g1_i2
c124202_g1_i1									c139307_g1_i1			c132321_g1_i3
c168433_g1_i1									c139314_g1_i1			c133542_g5_i1
c144852_g1_i1									c139315_g1_i2			c134132_g3_i1
c131243_g1_i2									c139315_g1_i7			c139168_g2_i1
c137549_g1_i1									c139328_g1_i2			c5708_g1_i2
c139973_g2_i3									c139329_g10_i1			c109048_g1_i1
c132334_g2_i3									c139329_g10_i2			c138271_g1_i1
c102985_g1_i1									c139333_g1_i5			c138688_g1_i3
c154858_g1_i1									c139337_g1_i3			c98651_g1_i1
c130975_g2_i1									c139354_g1_i3			c129638_g1_i3
c133654_g1_i1									c139371_g2_i1			c134677_g1_i2
c71198_g1_i1									c139371_g2_i2			c136229_g1_i2
c107071_g1_i1									c139371_g2_i3			c140285_g1_i3
c104601_g1_i1									c139383_g2_i9			c125291_g1_i1
c134038_g5_i2									c139399_g2_i2			c130316_g1_i3
c116063_g1_i1									c139404_g1_i2			c136163_g1_i5
c115785_g1_i1									c139404_g1_i4			c138342_g2_i4
c35404_g1_i1									c139419_g1_i5			c140460_g2_i1
c121094_g1_i1									c139419_g1_i6			c96693_g1_i1
c140264_g1_i5									c139419_g1_i8			c104001_g1_i2
c106897_g1_i1									c139425_g1_i2			c106918_g1_i1
c120318_g1_i1									c139435_g1_i5			c131758_g1_i1
c140067_g2_i2									c139453_g4_i2			c2209_g1_i1
c156041_g1_i1									c139462_g1_i2			c130755_g1_i2
c123847_g1_i1									c139462_g1_i7			c137883_g2_i9
c141820_g1_i1									c139462_g1_i8			c138376_g1_i2
c167993_g1_i1									c139466_g1_i4			c139229_g5_i2
c129353_g1_i2									c139474_g2_i3			c139280_g4_i4
c118467_g1_i1									c139494_g1_i3			c140910_g4_i1
c134308_g1_i1									c139503_g1_i2			c52950_g2_i1
c118827_g1_i1									c139503_g1_i9			c110299_g1_i4
c127000_g2_i1									c139512_g4_i1			c53830_g1_i1
c76096_g1_i1									c139516_g1_i3			c131419_g1_i3
c128725_g1_i1									c139530_g1_i3			c136384_g1_i2
c112182_g1_i1									c139543_g1_i2			c140243_g1_i2
c136768_g6_i2									c139569_g3_i2			c140520_g1_i3
c132608_g1_i1									c139569_g3_i3			c129996_g1_i1
c101881_g1_i1									c139569_g3_i5			c140989_g1_i8
c126946_g2_i1									c139577_g2_i1			c118536_g1_i3
c133820_g1_i1									c139577_g2_i3			c125410_g1_i3
c102747_g1_i1									c139577_g2_i4			c132043_g1_i1
c121040_g1_i1									c139580_g2_i2			c133077_g2_i1
c131626_g3_i1									c139580_g2_i5			c138640_g1_i2
c129827_g1_i2									c139600_g1_i9			c131138_g2_i1
c180918_g1_i1									c139602_g6_i1			c124602_g2_i1
c49630_g1_i1									c139610_g1_i3			c138034_g4_i5
c194188_g1_i1									c139611_g1_i3			c141506_g2_i2
c102411_g1_i1									c139616_g1_i1			c127709_g1_i1
c105817_g1_i2									c139621_g1_i1			c130370_g1_i2
c105573_g1_i1									c139621_g1_i10			c137942_g1_i1
c129452_g1_i1									c139655_g7_i1			c140718_g2_i1
c102866_g1_i1									c139660_g1_i3			c118365_g1_i2
c139026_g1_i1									c139673_g1_i2			c132885_g1_i3
c72013_g2_i1									c139673_g1_i6			c135511_g1_i2
c118326_g1_i4									c139702_g2_i1			c139508_g3_i3
c135197_g1_i1									c139702_g2_i4			c102730_g1_i1
c75562_g1_i1									c139702_g2_i5			c136229_g1_i3
c96675_g1_i1									c139705_g1_i3			c139444_g1_i3
c108301_g1_i1									c139708_g1_i3			c139775_g1_i3
c125989_g1_i1									c139710_g3_i1			c111317_g1_i1
c124698_g1_i1									c139711_g1_i1			c140483_g1_i2
c51964_g1_i1									c139711_g1_i4			c94865_g1_i2
c138532_g1_i1									c139711_g1_i6			c111607_g1_i2
c207090_g1_i1									c139711_g3_i1			c113341_g1_i2
c161838_g1_i1									c139711_g3_i2			c129464_g3_i1
c141859_g1_i1									c139711_g3_i3			c133444_g1_i2
c75522_g2_i1									c139720_g2_i2			c134532_g4_i1
c121300_g1_i2									c139721_g1_i1			c137883_g2_i6
c107003_g2_i1									c139721_g1_i2			c139238_g3_i15
c195140_g1_i1									c139737_g1_i4			c128740_g1_i2
c130310_g1_i1									c139744_g1_i1			c128782_g3_i1
c115003_g1_i2									c139746_g1_i3			c133199_g1_i2
c139100_g10_i4									c139746_g1_i5			c139058_g1_i2
c123781_g1_i1									c139762_g2_i2			c67871_g1_i1
c106153_g1_i2									c139775_g1_i4			c111185_g1_i2
c130420_g1_i1									c139775_g1_i6			c119464_g2_i1
c140585_g1_i2									c139777_g1_i1			c133580_g1_i1
c138263_g3_i1									c139786_g1_i1			c136061_g3_i5
c125652_g1_i1									c139795_g1_i2			c131135_g1_i3
c135192_g1_i2									c139795_g1_i3			c136216_g1_i5
c168636_g1_i1									c139795_g1_i5			c136942_g1_i2
c131052_g1_i1									c139806_g1_i1			c159145_g1_i1
c140333_g2_i1									c139806_g1_i3			c197543_g1_i1
c130927_g2_i1									c139827_g3_i3			c52713_g1_i1
c101738_g1_i2									c139847_g3_i1			c137018_g3_i1
c76888_g1_i2									c139863_g1_i4			c126645_g1_i3
c120658_g1_i1									c139865_g2_i1			c131775_g1_i2
c140582_g2_i2									c139865_g2_i12			c135060_g2_i1
c106490_g1_i1									c139865_g2_i2			c137924_g2_i1
c125023_g1_i1									c139869_g1_i5			c141257_g2_i2
c74927_g1_i2									c139869_g1_i6			c96308_g1_i1
c141301_g1_i4									c139869_g1_i7			c132742_g1_i3
c95115_g1_i1									c139872_g2_i4			c133597_g1_i1
c135058_g1_i1									c139879_g1_i2			c134875_g1_i3
c115219_g2_i1									c139879_g1_i3			c139885_g1_i5
c128935_g4_i1									c139882_g3_i11			c98167_g1_i2
c86890_g1_i2									c139883_g1_i7			c139585_g2_i1
c130726_g1_i1									c139883_g1_i8			c140826_g1_i3
c140319_g3_i1									c139885_g1_i13			c127378_g1_i3
c133167_g1_i2									c139885_g1_i3			c140653_g3_i6
c109061_g1_i1									c139896_g5_i5
c125652_g1_i2									c139901_g1_i1
c169527_g1_i1									c139910_g1_i3
c127095_g3_i2									c139913_g2_i1
c141900_g1_i1									c139913_g2_i3
c40584_g1_i1									c139914_g2_i3
c106068_g1_i1									c139915_g1_i3
c132049_g2_i2									c139938_g1_i10
c108494_g1_i1									c139938_g1_i11
c138249_g1_i1									c139938_g1_i2
c118734_g1_i1									c139964_g1_i5
c169758_g1_i1									c139965_g1_i2
c132931_g8_i1									c139979_g4_i3
c94635_g1_i1									c139985_g3_i1
c120935_g1_i1									c139987_g2_i1
c116588_g1_i1									c140011_g2_i1
c48357_g1_i1									c140011_g3_i1
c135432_g1_i1									c140024_g1_i11
c119104_g1_i1									c140024_g1_i7
c197103_g1_i1									c140039_g2_i3
c101798_g1_i1									c140045_g1_i3
c182088_g1_i1									c140045_g1_i4
c118359_g1_i1									c140045_g1_i7
c134767_g1_i3									c140079_g1_i1
c137326_g1_i1									c140079_g1_i3
c141183_g1_i1									c140079_g1_i5
c132091_g2_i1									c140079_g1_i6
c126065_g1_i1									c140085_g1_i2
c67300_g1_i1									c140086_g1_i1
c138323_g2_i2									c140086_g3_i1
c128092_g1_i1									c140090_g3_i1
c142751_g1_i1									c140092_g1_i1
c56237_g1_i1									c140096_g1_i4
c139406_g2_i1									c140101_g3_i5
c110164_g1_i3									c140102_g1_i3
c128227_g2_i1									c140109_g3_i8
c138852_g10_i1									c140109_g6_i1
c134700_g1_i1									c140109_g6_i4
c139317_g4_i2									c140120_g1_i4
c136960_g4_i1									c140120_g1_i8
c139862_g2_i1									c140121_g1_i2
c211381_g1_i1									c140142_g1_i2
c62131_g1_i1									c140142_g2_i2
c138277_g2_i4									c140146_g3_i1
c207527_g1_i1									c140151_g1_i10
c140212_g4_i3									c140152_g1_i3
c135355_g2_i1									c140172_g2_i2
c129594_g1_i1									c140184_g1_i2
c135432_g1_i2									c140188_g2_i1
c131782_g2_i1									c140195_g3_i1
c126941_g1_i1									c140199_g2_i1
c105494_g1_i1									c140199_g2_i2
c134176_g2_i1									c140199_g2_i3
c133105_g1_i1									c140209_g1_i6
c139512_g6_i1									c140222_g1_i1
c118028_g1_i1									c140229_g5_i1
c122168_g3_i1									c140233_g1_i1
c133114_g1_i1									c140233_g1_i2
c126812_g1_i1									c140233_g1_i3
c139162_g5_i1									c140233_g1_i4
c126897_g1_i2									c140233_g1_i5
c44993_g1_i1									c140233_g1_i6
c66942_g1_i1									c140234_g2_i1
c141167_g1_i1									c140234_g2_i2
c107029_g1_i2									c140236_g1_i3
c128055_g2_i1									c140240_g2_i2
c207129_g1_i1									c140240_g2_i4
c104499_g1_i2									c140244_g1_i5
c131461_g2_i1									c140267_g4_i1
c32778_g1_i1									c140267_g4_i4
c194113_g1_i1									c140268_g1_i1
c168093_g1_i1									c140268_g1_i3
c106129_g1_i1									c140268_g1_i4
c106320_g1_i1									c140277_g1_i3
c134474_g1_i1									c140279_g1_i11
c132317_g1_i1									c140279_g1_i7
c119577_g3_i1									c140293_g2_i1
c137040_g1_i2									c140299_g1_i5
c136041_g1_i2									c140307_g1_i6
c138429_g2_i1									c140315_g1_i1
c208056_g1_i1									c140328_g2_i9
c140333_g2_i2									c140337_g1_i1
c127736_g1_i1									c140339_g3_i1
c118338_g1_i1									c140343_g2_i1
c133737_g1_i1									c140343_g3_i1
c141267_g3_i1									c140344_g2_i2
c132596_g1_i1									c140348_g1_i2
c138823_g1_i1									c140348_g1_i3
c136199_g1_i1									c140349_g3_i10
c106780_g2_i1									c140349_g3_i3
c127169_g1_i1									c140349_g3_i6
c108603_g1_i1									c140354_g1_i3
c106041_g1_i1									c140362_g1_i2
c134301_g2_i1									c140367_g1_i6
c66229_g1_i1									c140367_g4_i3
c193963_g1_i1									c140369_g1_i2
c126724_g2_i1									c140373_g1_i8
c124965_g1_i1									c140373_g1_i9
c135848_g2_i1									c140377_g3_i4
c132339_g1_i2									c140390_g1_i2
c129364_g1_i1									c140393_g3_i3
c140252_g5_i1									c140401_g1_i1
c130409_g2_i2									c140407_g1_i1
c139010_g2_i1									c140407_g1_i4
c117976_g1_i1									c140407_g1_i7
c119272_g1_i2									c140420_g1_i3
c118890_g2_i1									c140420_g1_i4
c131154_g2_i1									c140420_g2_i3
c134384_g1_i3									c140429_g1_i4
c141075_g5_i2									c140429_g1_i6
c54497_g1_i1									c140434_g1_i1
c133993_g1_i1									c140434_g1_i2
c134239_g2_i2									c140434_g1_i3
c142009_g1_i1									c140434_g1_i6
c89007_g2_i1									c140442_g3_i2
c141472_g2_i2									c140463_g2_i1
c138619_g2_i2									c140470_g2_i3
c22858_g1_i1									c140480_g1_i1
c181101_g1_i1									c140483_g1_i3
c97849_g1_i1									c140486_g2_i5
c181199_g1_i1									c140486_g2_i7
c104246_g1_i2									c140492_g1_i2
c137528_g3_i3									c140493_g1_i2
c107760_g2_i1									c140493_g1_i3
c93470_g1_i1									c140493_g1_i4
c135342_g2_i1									c140493_g1_i7
c131005_g1_i1									c140501_g2_i2
c103404_g1_i1									c140503_g2_i12
c134324_g1_i1									c140503_g2_i17
c97030_g1_i2									c140504_g1_i2
c56075_g1_i1									c140504_g1_i6
c20329_g1_i1									c140508_g4_i1
c167893_g1_i1									c140511_g1_i6
c140668_g1_i2									c140511_g1_i7
c108722_g1_i1									c140531_g1_i2
c109249_g2_i1									c140531_g2_i1
c181155_g1_i1									c140550_g1_i7
c104246_g1_i1									c140551_g1_i1
c87418_g2_i1									c140551_g1_i3
c139695_g7_i1									c140561_g1_i8
c156588_g1_i1									c140561_g2_i1
c94353_g1_i1									c140589_g3_i3
c52777_g1_i1									c140589_g3_i7
c130014_g1_i1									c140602_g1_i5
c131507_g1_i1									c140602_g2_i1
c125463_g2_i1									c140605_g1_i1
c132750_g1_i4									c140605_g3_i1
c181016_g1_i1									c140612_g2_i4
c92984_g1_i1									c140615_g1_i1
c122924_g2_i1									c140619_g1_i1
c133159_g1_i1									c140630_g1_i1
c206956_g1_i1									c140633_g2_i1
c134308_g1_i3									c140639_g1_i6
c130409_g2_i1									c140645_g1_i1
c132140_g2_i1									c140645_g1_i10
c110710_g1_i1									c140645_g1_i9
c129745_g1_i1									c140651_g1_i2
c134920_g2_i1									c140659_g2_i1
c51287_g1_i1									c140660_g1_i2
c136711_g1_i2									c140665_g1_i1
c137388_g2_i1									c140670_g2_i3
c181653_g1_i1									c140670_g2_i5
c137577_g1_i1									c140683_g1_i2
c127804_g2_i1									c140683_g1_i3
c141009_g3_i1									c140684_g1_i2
c137059_g1_i1									c140684_g1_i4
c104457_g1_i1									c140706_g2_i5
c137413_g1_i1									c140715_g7_i2
c140012_g2_i1									c140743_g2_i1
c194068_g1_i1									c140743_g3_i3
c132339_g1_i1									c140746_g2_i2
c131786_g1_i2									c140748_g1_i6
c167982_g1_i1									c140750_g3_i1
c154803_g1_i1									c140750_g3_i2
c52868_g1_i1									c140750_g3_i4
c126835_g2_i1									c140750_g3_i7
c139662_g5_i1									c140753_g1_i1
c124111_g1_i1									c140753_g2_i2
c139175_g2_i1									c140753_g2_i3
c108167_g1_i1									c140762_g1_i3
c102865_g1_i1									c140767_g1_i1
c77618_g1_i1									c140779_g1_i3
c133203_g3_i1									c140781_g3_i4
c142236_g1_i1									c140784_g2_i2
c124965_g1_i2									c140797_g3_i1
c129739_g1_i1									c140809_g1_i3
c129591_g2_i1									c140835_g2_i2
c128889_g2_i3									c140841_g2_i14
c140296_g4_i1									c140852_g1_i2
c181701_g1_i1									c140852_g1_i3
c115055_g1_i1									c140852_g1_i5
c183512_g1_i1									c140852_g1_i6
c49537_g1_i1									c140860_g2_i8
c51883_g1_i1									c140866_g1_i2
c103856_g1_i1									c140869_g1_i3
c21188_g1_i1									c140870_g4_i1
c197783_g1_i1									c140874_g1_i1
c134908_g1_i1									c140875_g1_i1
c108416_g1_i1									c140875_g1_i11
c21500_g1_i1									c140875_g1_i5
c139804_g1_i1									c140883_g1_i10
c128931_g1_i1									c140891_g2_i5
c130562_g1_i3									c140891_g2_i6
c134165_g1_i1									c140899_g1_i3
c106153_g1_i1									c140910_g4_i5
c194379_g1_i1									c140912_g1_i1
c130116_g6_i1									c140912_g1_i2
c118455_g1_i1									c140912_g1_i4
c96643_g1_i1									c140913_g1_i6
c132723_g1_i1									c140913_g1_i8
c136199_g1_i2									c140929_g2_i1
c68698_g1_i1									c140934_g4_i3
c138757_g3_i5									c140934_g4_i4
c134340_g1_i1									c140935_g1_i1
c124160_g1_i1									c140950_g2_i2
c87418_g2_i2									c140950_g5_i1
c135349_g2_i5									c140960_g1_i7
c139591_g1_i1									c140961_g3_i2
c180940_g1_i1									c140961_g3_i3
c113269_g1_i1									c140961_g3_i5
c129279_g1_i1									c140961_g3_i8
c135590_g6_i2									c140961_g3_i9
c139206_g2_i1									c140968_g1_i3
c119125_g1_i1									c140970_g3_i4
c123161_g2_i1									c140972_g3_i1
c128872_g1_i1									c140986_g2_i1
c125987_g1_i1									c140989_g1_i5
c134396_g1_i1									c140990_g1_i8
c118273_g2_i1									c140997_g2_i1
c136618_g1_i3									c141008_g1_i7
c195023_g1_i1									c141008_g2_i3
c138261_g7_i1									c141022_g4_i1
c77724_g1_i1									c141022_g4_i8
c124826_g1_i2									c141030_g1_i4
c194318_g1_i1									c141031_g2_i13
c119372_g1_i1									c141049_g1_i1
c182018_g1_i1									c141057_g1_i14
c113038_g1_i1									c141057_g1_i3
c125119_g1_i1									c141067_g1_i2
c127795_g1_i3									c141071_g1_i1
c129452_g1_i2									c141079_g1_i1
c141075_g5_i4									c141080_g3_i3
c141252_g1_i1									c141088_g1_i1
c181166_g1_i1									c141094_g2_i1
c125697_g1_i1									c141094_g2_i2
c94660_g1_i1									c141094_g2_i4
c106041_g1_i2									c141102_g1_i3
c134882_g2_i1									c141102_g1_i4
c120233_g1_i1									c141102_g1_i5
c140688_g2_i9									c141102_g1_i7
c120574_g1_i1									c141102_g1_i8
c117607_g2_i1									c141102_g1_i9
c103373_g1_i1									c141103_g3_i1
c136064_g1_i2									c141121_g2_i2
c109844_g1_i1									c141123_g1_i3
c119227_g1_i1									c141132_g2_i2
c135550_g2_i1									c141134_g2_i2
c155488_g1_i1									c141136_g1_i5
c7338_g1_i2									c141137_g2_i5
c140596_g3_i1									c141176_g1_i4
c127756_g1_i1									c141177_g5_i10
c137885_g4_i1									c141177_g5_i12
c133334_g1_i1									c141177_g5_i14
c136691_g1_i4									c141177_g5_i7
c122881_g1_i1									c141177_g5_i8
c117204_g1_i1									c141190_g2_i11
c106829_g1_i1									c141193_g1_i8
c128106_g1_i1									c141193_g3_i1
c137497_g2_i2									c141193_g3_i3
c102723_g1_i1									c141197_g3_i1
c126360_g1_i3									c141214_g1_i1
c129586_g1_i1									c141234_g3_i1
c47813_g1_i1									c141237_g1_i2
c124738_g1_i1									c141245_g1_i3
c129761_g1_i1									c141245_g1_i5
c140262_g1_i1									c141245_g1_i6
c116159_g1_i1									c141260_g2_i1
c139180_g1_i2									c141265_g1_i1
c139418_g4_i1									c141284_g1_i10
c116922_g1_i1									c141284_g4_i1
c106283_g1_i1									c141293_g1_i1
c123029_g1_i2									c141293_g1_i3
c118467_g1_i3									c141311_g3_i10
c133764_g1_i2									c141320_g2_i2
c118462_g1_i1									c141320_g2_i5
c135280_g1_i3									c141328_g3_i4
c103404_g1_i2									c141332_g1_i1
c91150_g1_i1									c141342_g2_i1
c57958_g1_i1									c141351_g2_i11
c136793_g6_i3									c141351_g2_i5
c130261_g1_i1									c141372_g1_i5
c128968_g1_i1									c141374_g2_i1
c135924_g2_i1									c141374_g2_i6
c107011_g2_i1									c141378_g1_i2
c133553_g1_i1									c141378_g2_i1
c134102_g1_i2									c141385_g2_i5
c135574_g5_i1									c141391_g1_i1
c3118_g1_i1									c141400_g1_i3
c132931_g6_i1									c141402_g2_i7
c133158_g2_i1									c141403_g3_i8
c109533_g1_i1									c141411_g1_i2
c118564_g1_i1									c141412_g2_i10
c167971_g1_i1									c141415_g4_i2
c105432_g1_i1									c141419_g3_i4
c155837_g1_i1									c141423_g2_i1
c138532_g1_i2									c141423_g2_i3
c131531_g2_i1									c141424_g1_i4
c142035_g1_i1									c141437_g2_i4
c138348_g2_i1									c141439_g1_i2
c154846_g1_i1									c141446_g1_i1
c93020_g1_i1									c141449_g2_i1
c129739_g1_i2									c141449_g2_i3
c118520_g1_i1									c141449_g2_i6
c117483_g2_i1									c141451_g2_i5
c107655_g1_i1									c141455_g5_i4
c129257_g5_i1									c141463_g1_i1
c77604_g1_i1									c141466_g3_i2
c135381_g1_i1									c141467_g2_i1
c123720_g1_i1									c141467_g2_i7
c136753_g1_i2									c141486_g1_i1
c107028_g1_i1									c141486_g1_i3
c112389_g1_i2									c141495_g2_i3
c129591_g1_i1									c141499_g3_i1
c133012_g1_i2									c141499_g3_i3
c108468_g1_i1									c141499_g3_i4
c133012_g1_i1									c141515_g1_i1
c21157_g1_i1									c141521_g2_i1
c130902_g2_i1									c141522_g1_i2
c92701_g1_i1									c141522_g1_i4
c107180_g1_i1									c141522_g1_i9
c140585_g7_i1									c141523_g1_i12
c134787_g1_i1									c141523_g1_i13
c19855_g1_i1									c141540_g1_i1
c105067_g1_i1									c141546_g4_i2
c137022_g1_i2									c141559_g2_i3
c194523_g1_i1									c141568_g1_i2
c133304_g1_i1									c141568_g1_i5
c125101_g1_i1									c141568_g1_i6
c135381_g1_i3									c141568_g1_i8
c142553_g1_i1									c141568_g1_i9
c105900_g1_i1									c141577_g3_i1
c141885_g1_i1									c141578_g3_i1
c107828_g1_i1									c141586_g4_i14
c91935_g1_i1									c141589_g1_i10
c138677_g2_i8									c141594_g1_i2
c122535_g1_i2									c141604_g1_i3
c137311_g1_i4									c141609_g1_i4
c119309_g1_i2									c141614_g1_i8
c130742_g1_i1									c141633_g2_i1
c140652_g5_i1									c141633_g6_i1
c77630_g1_i1									c141634_g5_i1
c121905_g1_i1									c141643_g4_i1
c103758_g1_i1									c141653_g1_i7
c181065_g1_i1									c141662_g1_i1
c119133_g1_i2									c141669_g3_i7
c121793_g1_i1									c141674_g1_i6
c132335_g1_i1									c141676_g2_i2
c135381_g1_i2									c141679_g2_i1
c130976_g1_i2									c141688_g1_i2
c115690_g1_i1									c141697_g2_i2
c167967_g1_i1									c141704_g1_i1
c135757_g1_i1									c141704_g3_i1
c123843_g1_i2									c141921_g1_i1
c141093_g4_i1									c142424_g1_i1
c155630_g1_i1									c143328_g1_i1
c141075_g5_i1									c144739_g1_i1
[truncated: 15,233 more rows]
